# Supplementary material for: Time-sequential change in immune-related gene expression after irradiation in glioblastoma: next-generation sequencing analysis
Source: Anim Cells Syst (Seoul). 2021 Jul 30;25(4):245–54. doi: 10.1080/19768354.2021.1954550 (PMC8366673; doi:10.1080/19768354.2021.1954550)
Supplement: Supplemental Material [file TACS_A_1954550_SM4920.zip › supplementary_tables.xlsx]

## Sheet: Sheet1
Supplementary Table S1. Gene lists upregulated at 6, 24, and 48 hours after 6 Gy irradiation in the U373 MG glioblastoma cell line.							Supplementary Table S2. Gene lists upregulated at 6, 24, and 48 hours after 6 Gy irradiation in the A549 lung cancer cell line.							Supplementary Table S3. Gene lists upregulated at day 1, day 4, and day 6 after 8 Gy irradiation in the U87 glioblastoma cell line.							Supplementary Table S4. Gene lists that commonly upregulated at 6, 24, and 48 hours after 6 Gy irradiation in the U373 MG and A549 cell lines.				Supplementary Table S5. Gene lists that commonly upregulated at 24 hours (1 day) after irradiation in the U373 MG, A549, and U87 cell lines.
U373 MG glioblastoma cell line							A549 lung cancer cell line							U87 glioblastoma cell line							Common genes between the U373 MG and A549 cell lines				Common genes between U87 and U373 MG cell lines	Common genes between U87 and A549 cell lines	Common genes among U87, U373 MG, and A549 cell lines
6 hours after irradiation		24 hours after irradiation		48 hours after irradiation			6 hours after irradiation		24 hours after irradiation		48 hours after irradiation			Day 1 after irradiation		Day 4 after irradiation		Day 6 after irradiation			6 hours after irradiation	24 hours after irradiation	48 hours after irradiation		24 hours after irradiation	24 hours after irradiation	24 hours after irradiation
Gene (n=159)	Fold change	Gene (n=393)	Fold change	Gene (n=604)	Fold change		Gene (n=417)	Fold change	Gene (n=1541)	Fold change	Gene (n=1597)	Fold change		Gene (n=923)	Fold change	Gene (n=1065)	Fold change	Gene (n=1415)	Fold change		Gene (n=4)	Gene (n=89)	Gene (n=176)		Gene (n=68)	Gene (n=250)	Gene (n=19)
GFAP	4.28366	GFAP	4.89357	GFAP	5.76879		CDKN1A	4.53141	CTRB1	104.786	SAA1	6.54157		GDF15	2.22698	SERPINB2	8.39778	PI3	24.5571		NEFL	BTG2	ACTA2		CAPS	CDKN1A	NDRG1
PCDH20	4.02204	GLDN	4.586	IGFBP5	5.6306		TP53INP1	4.00566	INS	56.3433	LCN2	5.89961		C11orf96	2.2096	PI3	7.99725	SERPINB2	13.6758		TM7SF2	LRP1	SERPINA3		NDRG1	ACTA2	DDIT4
PI15	3.86183	SCUBE3	4.58258	GLDN	5.22345		MIR3189	3.84063	CTRC	43.0367	CDKN1A	5.40869		HIST1H2BD	2.0788	IL6	7.7315	IL1B	9.59086		SNORA61	TM7SF2	MIR641		C10orf10	TP53INP1	GSN
CNR1	3.2695	EHF	4.52474	SCUBE3	4.99974		BTG2	3.49944	CPA1	27.0467	CCL5	5.20097		DDIT4	2.05835	SERPINB2	5.84264	IL6	8.18909		TMEM2	ITGB4	C1R		MT3	CXCL8	SEMA3B
CAPS	3.22813	PCDH20	4.29107	MT3	4.91155		FDXR	3.33622	PNLIP	26.0886	ACTA2	4.50006		ANGPTL4	1.95631	CXCL8	5.82297	SERPINB2	7.94344			C1QTNF1	C1S		SPAG4	SPATA18	BNIP3L
GLDN	3.13076	PDGFRA	4.24137	PCDH20	4.69116		FAS	3.08748	CELA3A	25.4206	CCL2	4.43356		MXD4	1.94675	IL1B	5.5471	CSF3	7.77915			MXD4	MYL5		LOXL4	GDF15	CAT
PDGFRA	3.10388	CNR1	4.1876	C10orf10	4.4801		RMRP	2.94402	SYCN	22.0294	CYGB	4.31358		C10orf10	1.94201	CSF2	5.53604	CSF2	7.73027			DYRK1B	ISG15		CA9	CYFIP2	C1QTNF1
SOX2-OT	3.06047	CAPS	3.78085	NDRG1	4.47184		MALAT1	2.79201	PRSS1	19.2876	MMP7	4.28506		IGFBP3	1.9052	PTGS2	5.44421	MMP3	6.92159			C1R	TCN2		DDIT4	SESN1	NDRG4
TMPRSS5	2.93914	NDRG1	3.77608	CNR1	4.43733		ACTA2	2.74791	CLPS	14.923	EBI3	4.23545		TGFA	1.85431	CSF3	5.01738	CSF3	6.67262			PNRC1	APOL1		BEND5	FAM214A	IGFBP3
PLEKHS1	2.91898	KRT13	3.73904	PDGFRA	4.42225		MDM2	2.7463	GP2	12.2782	MIR612	4.20273		RRAD	1.85109	CSF3	4.84025	CCL3L3	6.59428			NEFL	BTG2		GSN	DPYSL4	ITM2B
GPM6A	2.86933	ITGB4	3.52157	EHF	4.39641		BBC3	2.61969	CTRB2	10.7619	SERPINA3	4.08272		IL1B	1.84698	CCL20	4.43988	PTGS2	6.41455			STRA6	ITGB4		AK4	DGKA	CEBPD
ITGB4	2.84495	IGFBP5	3.47644	CA9	4.32539		GDF15	2.54299	CPA2	10.3603	SULF2	3.9524		NDRG1	1.83468	CXCL2	4.387	CXCL8	6.00241			EFNA1	VSTM2L		BNIP3	SERPINE2	PPP1R3C
CITED1	2.81859	TMPRSS5	3.46631	CP	4.23139		SULF2	2.52298	CELA3B	9.30122	GLIPR1	3.7166		IGFBP3	1.76152	PTGS2	4.2211	CCL3	5.54868			NDRG4	SPARC		SEMA3B	SESN2	MXI1
PRSS35	2.74554	PPFIA4	3.39899	FER1L4	4.12036		SESN1	2.47818	SPINK1	6.42174	SPATA18	3.55409		ST8SIA5	1.72599	SLC25A24	4.02839	LIF	5.23652			GSN	C1QTNF1		FAM162A	PHLDA3	KDELR3
GPM6B	2.72281	SLC38A3	3.35987	SEPP1	3.94222		CYFIP2	2.37504	CDKN1A	5.83017	C3	3.54306		CYSRT1	1.70191	CXCL8	4.01623	CXCL2	5.16158			APLP1	LGALS3BP		BNIP3L	C1QTNF1	MXD4
PTPRZ1	2.67626	CD180	3.30173	COL11A1	3.8448		DDB2	2.32773	ACTA2	4.50338	MIR641	3.508		CITED2	1.70007	CCL3	3.95841	PTGS2	5.12861			CALCOCO1	ABCA1		TMEM45A	PAPPA	LAMB2
SLC38A3	2.66687	GPM6B	3.26531	SPAG4	3.82884		LINC01021	2.23423	FDXR	4.26242	CCL26	3.5038		RRAD	1.69908	C11orf96	3.84492	IL1RN	4.95428			COL4A5	HSPG2		VEGFA	MXD4	MAP1LC3A
HRCT1	2.6223	APLN	3.26239	TMPRSS5	3.8284		POLH	2.227	TP53INP1	3.89592	PDZK1IP1	3.49023		SUGCT	1.69629	CCL3L3	3.71395	CCL20	4.92696			SLC16A4	STRA6		LOXL3	CXCL2	LTBP3
TACR1	2.60472	COL11A1	3.20575	PPFIA4	3.75118		PHLDA3	2.22276	LCN2	3.79605	IL32	3.43589		ALDOC	1.67752	CXCL1	3.62231	C11orf96	4.80708			MAP1LC3A	PGAM2		ZNF395	WIPI1	C1R
VCAM1	2.57737	SULF1	3.17972	PTPRZ1	3.74552		SNORD45A	2.15208	EBI3	3.52993	MDM2	3.3894		CEBPD	1.65934	LIF	3.35859	HIST2H2AA3	4.58241			PBXIP1	CSF1		CAT	ABCA1
COL11A1	2.51135	PTPRZ1	3.17705	CD180	3.70154		SESN2	2.12923	SAA1	3.5111	MIR5587	3.38425		EGR2	1.64005	NFKBIZ	3.10942	CCL3L1	4.37776			PPM1M	ORAI3		CLIP3	C1R
CRYAB	2.47772	C10orf10	3.16675	APLN	3.68765		EPS8L2	2.11572	BTG2	3.47619	VTN	3.37371		MGARP	1.63841	IL36RN	2.95771	CXCL5	4.14035			SERINC5	ADAMTS7		C1QTNF1	SLC2A6
LGR5	2.46407	TKTL1	3.10656	ADAMTS7	3.67115		PPM1D	2.10025	C15orf48	3.36711	KRT19	3.33905		CLIP3	1.629	MMP3	2.95187	SERPIND1	3.87956			C1RL	MIR21		COL1A2	ZMAT3
SCUBE3	2.46034	CP	3.10013	TKTL1	3.65983		TRIAP1	2.09743	SULF2	3.34458	C1R	3.32951		IL6	1.62299	DCN	2.93405	SLC25A24	3.8287			SEMA3B	CFI		BAMBI	GADD45A
NEFL	2.45674	GPM6A	3.09567	MIR210	3.65489		ZMAT3	2.08048	CXCL8	3.19229	TP53INP1	3.31993		HILPDA	1.62067	IL1A	2.85804	HBEGF	3.82425			MYL5	LRP1		PFKFB4	TSPYL2
ABCA13	2.38406	KRT15	3.08905	ITGB4	3.5497		PNRC1	2.00426	CXCL1	3.12743	CXCL8	3.3092		TGFA	1.6199	DEFB103A	2.83834	IL11	3.81458			LAMB2	IFI6		LINC01119	UBE2H
PGM5P2	2.37283	ITGA9	3.08208	S100B	3.52839		TNFSF9	2.00422	CCL20	3.09363	LAMB3	3.28495		ITPRIPL2	1.61889	IL1RN	2.78716	HIST2H2AA3	3.80019			PPP1R3C	NDRG4		P4HA1	CRIP2
COL9A3	2.32948	MT3	3.06355	CAPS	3.47645		XPC	1.99685	MDM2	3.08533	MIR3189	3.25198		DUSP6	1.61506	CCL3L1	2.75465	CXCL1	3.7819			CERS4	MXD4		DDR1	PTGS2
SLC2A12	2.32333	VCAM1	2.99848	SLC38A3	3.45747		DRAM1	1.98793	SPATA18	3.03716	CST1	3.24345		PRDM1	1.60212	HIST2H2AA3	2.69601	TAGLN3	3.6555			RAB26	PCSK1N		C4orf3	NDRG4
BVES	2.3047	PLXNB3	2.9906	ARSF	3.4534		EDA2R	1.98755	LINC01021	3.03107	C1S	3.24086		PTGS2	1.59895	ATF3	2.67966	HIST2H2AA4	3.5202			SELENBP1	COL4A5		PSD3	GSN
RCAN2	2.28249	ABCA13	2.94874	BAALC	3.44133		CD70	1.96725	C3	2.99315	FBXO2	3.16421		ADM	1.59021	HIST2H2AA3	2.65535	STC1	3.50632			SLC2A12	EHF		NDRG4	REEP2
NEDD9	2.22498	ADAMTS7	2.94291	CA11	3.42578		MIR4479	1.94964	CCL2	2.96939	PADI3	3.14776		MAFB	1.58727	GADD45A	2.62841	IL24	3.46972			CKB	SLC16A4		RARA	NINJ1
NPY1R	2.17299	SEPP1	2.94262	FRZB	3.3958		ANKRA2	1.94429	CD70	2.95394	SERPINE1	3.09931		FAM212B	1.58709	IGFBP3	2.62629	CXCL8	3.42951			NRBP2	MAGED1		IGFBP3	NFKBIZ
EFHD1	2.14322	BMF	2.93169	SEMA3B	3.39551		DYRK1B	1.93028	BBC3	2.92078	C15orf48	3.09114		HSPB8	1.56747	STC1	2.58418	HIST2H2AC	3.36045			NDRG1	TM7SF2		HILPDA	DKK3
TRIM2	2.14089	ST6GALNAC2	2.91919	SULF1	3.38481		DPYSL4	1.92589	LAMB3	2.83384	CXCL1	3.07079		C1QTNF1	1.56745	TXNIP	2.57096	IL36RN	3.35507			SDC3	CALCOCO1		CPT1C	COL7A1
COL14A1	2.13788	COL9A3	2.90644	GSN	3.36686		PLK3	1.89632	GDF15	2.76173	FDXR	3.0658		SLC2A6	1.56276	FGF2	2.56409	CXCL5	3.27428			MDK	DYRK1B		PGK1	MFGE8
MIR3064	2.13523	MIR210	2.866	SLC29A4	3.36295		KITLG	1.87957	ALDH3A1	2.67783	MR1	2.99822		TNFRSF10D	1.55736	HIST2H2AA4	2.54062	TGM2	3.24988			MEGF8	TOM1L2		ITM2B	KCNN4
FAM65B	2.1072	S100B	2.86473	PRUNE2	3.31214		MXD4	1.84978	TNS4	2.64458	MYL5	2.95152		TSPAN10	1.55515	IL24	2.49218	ST3GAL1	3.2457			NEAT1	COL18A1		TXNIP	MAP1LC3A
FAM198B	2.10617	CRYAB	2.86264	GPM6B	3.29168		TP53I3	1.84169	SNORD54	2.63641	LOC645638	2.94281		ZMAT3	1.55077	TAGLN3	2.48908	TMEM132A	3.21309			IRF9	SDPR		CEBPD	NADSYN1
DLX5	2.07934	CEBPA	2.8618	MIR210HG	3.25665		DCP1B	1.83755	CYFIP2	2.62146	ASS1	2.91938		COL6A2	1.54577	GADD45A	2.46333	ST3GAL1	3.17606			SPARC	DPYSL4		SCD	GPX1
RGMA	2.07673	RCAN2	2.86007	TXNIP	3.23192		GADD45A	1.82376	LRP1	2.61345	ISG15	2.89961		BEND5	1.54461	RRAD	2.42101	DEFB103A	3.1235			LTBP3	APLP1		EPHA4	RAB40B
HAS2	2.07203	SPAG4	2.82383	A2M	3.22087		C12orf5	1.82342	SESN1	2.61132	CD82	2.86089		DDIT4L	1.54386	HIST2H2AC	2.41142	MAFF	3.0568			CADM4	GRN		FAM20C	POLH
SULF1	1.99955	MIR210HG	2.81158	OLFML2A	3.2049		FBXO22	1.79405	CXCL5	2.57879	TCN2	2.85397		SLC2A3	1.5385	TGM2	2.40526	PTGES	3.05237			DDIT4	MAP1LC3A		ASAP3	TNFRSF10B
AIF1L	1.99078	PLP1	2.80482	LRP1	3.20299		TCP11L1	1.79028	ORAI3	2.57316	SOD2	2.83194		CDH13	1.53483	LOX	2.39994	ACTG2	3.00948			ACBD4	CA12		NRN1	IGFBP7
LINC00961	1.98896	MIR6510	2.78953	CRYAB	3.1889		ISCU	1.76063	ICAM1	2.5665	C4BPA	2.81471		CDKN1A	1.52914	BIRC3	2.37246	DUSP1	2.94821			SNORD116-21	CTSD		VLDLR	MVP
COL21A1	1.97969	FER1L4	2.78302	KRT13	3.1866		BLOC1S2	1.74421	FAS	2.55361	RMRP	2.80696		SLC16A3	1.52598	SOD2	2.36518	ATF3	2.89928			ACSF2	LGALS3		PPP1R3C	GLI4
LMCD1	1.97646	PIPOX	2.78172	ST6GALNAC2	3.18551		RETSAT	1.744	KRT19	2.50692	MIR1915	2.79065		AK4	1.52241	CYP4B1	2.35062	SERPINE1	2.89604			TCN2	ARSA		HAS2	CLIP2
MIR5047	1.97473	EFHD1	2.77684	PLP1	3.13701		APOBEC3C	1.72833	TM7SF2	2.47064	RARRES1	2.7814		MUC1	1.51466	RCAN1	2.34866	SNORD3A	2.89126			MAGED1	PLCD3		MXI1	REEP6
ADAMTS7	1.97001	SLC2A12	2.75468	PLXNB3	3.13468		ORAI3	1.72822	ASS1	2.45764	PLAU	2.77549		DEDD2	1.51429	IGFBP3	2.31661	IER3	2.85024			RHPN1	LTBP3		TRIM9	LBH
ST6GALNAC2	1.94996	LOXL4	2.72596	COL9A3	3.10616		NINJ1	1.72728	SOD2	2.42596	CDCP1	2.77151		DPYSL4	1.51129	F3	2.31589	SNORD3D	2.83206			ABTB2	PBXIP1		PFKFB3	SEZ6L2
ADAMTS16	1.93036	SOX2-OT	2.71626	LOXL4	3.10448		RRM2B	1.72487	EPS8L2	2.41911	LAMC2	2.76795		ANGPTL4	1.5112	ACPP	2.29755	SPRR2D	2.82303			PPAP2A	FAM198B		KDELR3	TNIP1
TUBA1A	1.91425	CA9	2.71104	IGFBP3	3.10413		STOM	1.69977	CDCP1	2.40372	ICAM1	2.74806		ARHGEF3	1.50871	SOD2	2.28114	NRG1	2.82064			RNASE4	COL5A1		NR2F1	TNFRSF10D
LIMCH1	1.8943	SOX21-AS1	2.69657	C5orf46	3.10146		TNFRSF10D	1.69141	FAM214A	2.39256	APOL1	2.73368		TOB1	1.50572	HBEGF	2.25114	F3	2.81586			AGRN	RASSF4		ZNF503	RRM2B
S100B	1.88849	SOX21	2.6857	RARRES3	3.09295		ALDH3A1	1.68998	DPYSL4	2.37909	MFGE8	2.69766		CXCL8	1.50542	ACTG2	2.24567	MT1G	2.76338			GYS1	SIAE		MXD4	SEMA3B
FILIP1L	1.84828	DDIT4	2.64947	EEF1A2	3.01977		CCDC90B	1.68661	ITGB4	2.37278	IRAK2	2.66844		KCNS1	1.50137	RCAN1	2.21019	SPINK1	2.75072			LMCD1	KDM6B		RASSF4	GCHFR
PLXNB3	1.83225	PBX1	2.62858	PLEKHB1	3.00756		CMBL	1.67977	SERPINA3	2.37278	BTG2	2.66592		PPP1R3C	1.49001	TMEM132A	2.20821	TGM2	2.687			KRT8	LAMB2		LAMB2	RETSAT
CTNND2	1.82785	PTPRB	2.62345	PIPOX	3.00663		PCNA	1.67727	PDZK1IP1	2.36937	ITGB4	2.66566		FAM46A	1.48775	DEFB103A	2.18888	PSG4	2.68415			EEF1A2	FOSL2		LOX	ARHGEF3
VMAC	1.81817	PI15	2.61344	NEAT1	3.00558		NEFL	1.65585	MIR4664	2.36811	VSTM2L	2.6645		CYFIP2	1.48438	RND3	2.18795	CCL3L1	2.68107			PARP14	MEGF8		PREP	TCP11L1
GPRC5B	1.80507	NEAT1	2.6083	WBSCR17	2.96634		HSPA4L	1.64717	DGKA	2.36069	SERPINE2	2.65581		BNIP3	1.48384	GDF15	2.1782	RRAD	2.63593			ABCA2	C1RL		ARL6IP5	RHBDF1
DBNDD1	1.80344	TRIM2	2.58704	SCRG1	2.94786		ZNF79	1.6425	SERPINE2	2.33877	PAPPA	2.63738		COL5A1	1.47614	RRAD	2.1764	DCN	2.62453			HSD17B14	EFNA1		PREX1	NOTCH3
KIAA1161	1.79305	COL21A1	2.58321	ABCA13	2.94318		TRIML2	1.63526	SESN2	2.33713	SPARC	2.62979		CXCL2	1.47596	HIST2H2BE	2.16164	NFKBIZ	2.61176			CAT	SEMA3B		EFEMP2	SUSD2
ITGB8	1.78215	BEND5	2.54587	KRT15	2.93695		CCNG1	1.61601	CXCL3	2.32005	ITIH5	2.61172		AKR1C3	1.47582	IGFBP1	2.15791	ANGPTL4	2.59811			HBP1	MIR324		PGM1	RALGDS
SOX21	1.7808	GSN	2.53476	C1QTNF1	2.92566		RPS27L	1.61512	SERPINF2	2.3152	CD70	2.60943		F3	1.47569	DUSP1	2.15211	ACP7	2.57977			PCMTD1	CCDC103		PLOD2	LAMB2
GAP43	1.7727	RARRES3	2.50769	VCAM1	2.8991		PIM2	1.60693	FBXO2	2.30878	TGM2	2.56873		MT3	1.47319	DCN	2.14367	GDF15	2.57094			CP	ABCC3		MAP1LC3A	ABHD8
PTPRB	1.72672	AIF1L	2.50657	COL14A1	2.86745		MIR3682	1.60183	MMP7	2.29642	MALAT1	2.56659		F3	1.46419	CCL2	2.14121	ODC1	2.55681			TNS3	EEF1A2		TRIM22	SAT1
CEBPA	1.72054	COL14A1	2.49646	PTPRB	2.86415		CXCL3	1.59828	PHLDA3	2.29495	LINC01021	2.56143		GPER1	1.46417	MAFF	2.13886	RCAN1	2.55603			CEBPD	CRELD1		LTBP3	PPP1R3C
LOXL4	1.71692	PLEKHS1	2.49308	LSAMP	2.86205		TNFRSF10B	1.59027	C1QTNF1	2.2878	PHLDA3	2.56006		MGARP	1.46398	GJB2	2.12743	HAS1	2.55557			ITM2B	IRF9		C1R	GRN
LSAMP	1.71273	BAALC	2.48921	BMF	2.82653		MYO6	1.58742	PAPPA	2.26877	C1QTNF1	2.55254		AK1	1.46321	PTGES	2.12333	TNFRSF10D	2.5542			MPI	PARP14		GPR162	TOB1
ITGA9	1.7069	TACR1	2.42784	GALNT5	2.80606		PDCD4	1.57226	MXD4	2.26665	AKR1B1	2.5399		BLOC1S4	1.4594	ZC3H12A	2.12322	CCL5	2.48583			H6PD	PPP1R3C			HSPB8
GAS7	1.69417	CITED1	2.41094	RCAN2	2.806		ASCC3	1.56734	TNFAIP3	2.25947	CD68	2.53576		SLC2A1	1.45601	IL11	2.12201	FGF2	2.48522			CLSTN3	PSAP			ITGA2
SNORD116-21	1.68963	SESN3	2.41077	VEGFA	2.7842		LINC00294	1.56653	CXCL2	2.23666	CYFIP2	2.53285		DUSP6	1.45506	IER3	2.11111	TFPI2	2.47452			CCDC103	CERCAM			CD68
PDZRN3	1.6583	DHRS3	2.40953	CXCL14	2.77726		SNORD43	1.56557	WIPI1	2.22808	LGALS3BP	2.45402		HIST1H2BD	1.45336	ST3GAL1	2.07251	CYP4B1	2.45888			MEIS3	TMEM59L			DHRS1
ZNF436	1.64286	CTNND2	2.40884	SOX2-OT	2.77463		PLXNB2	1.55682	GOLT1A	2.22352	ABCA1	2.44657		APCDD1L	1.45257	MIR302C	2.0708	IGFBP3	2.45238			AHSA2	KRT8			MICAL2
SNORD54	1.64181	AK4	2.40778	EFHD1	2.77445		TP53TG1	1.54981	SLC43A2	2.1867	COL7A1	2.44108		FTH1P3	1.45209	TFPI2	2.01894	H2AFJ	2.43534			BNIP3L	TNIP1			NDRG1
CEND1	1.63499	BNIP3	2.4066	MGP	2.77134		SNORA63	1.54384	RHOD	2.18519	PIK3IP1	2.43403		UNC119	1.45079	CXCL5	2.01781	SOD2	2.43123			C1QL1	TNS3			SHC1
COL8A1	1.63344	GALNT5	2.39797	TM7SF2	2.72513		NTPCR	1.54378	TNFAIP2	2.1683	DGKA	2.42284		PARP10	1.44981	IL36B	2.01313	GADD45A	2.41757			MANSC1	PPM1M			GAMT
ZNF117	1.63321	BTG2	2.38228	SLC6A6	2.72414		PLK2	1.54287	EDA2R	2.14523	SYNPO	2.42268		AES	1.449	SNORD3A	1.99253	IGFBP3	2.41647			NTN4	SLC27A1			CA12
EPHA3	1.62515	CA11	2.378	BEND5	2.7111		DEPDC7	1.5394	ABCA1	2.12263	HSPG2	2.41546		CLEC3B	1.44812	SPRR2D	1.99237	MMP12	2.40966			THBS3	SAT1			IFI6
PBX1	1.616	ARSF	2.36163	RAB26	2.71		ZNF385A	1.53924	DDB2	2.12099	CHAC1	2.41366		COL1A2	1.44775	NAMPT	1.98738	PAX8-AS1	2.40737			MXI1	DDR1			DNAJB9
SOX21-AS1	1.60017	BVES	2.35548	LMCD1	2.69516		BAX	1.52791	DYRK1B	2.1152	MIR663A	2.40758		FAM162A	1.44702	HIST1H2BD	1.98565	LCP1	2.37824			MSI2	GAA			QPRT
DNM3	1.59338	PGM5P2	2.34759	CTNND2	2.6951		MIR663A	1.52462	VTN	2.10607	VAMP8	2.40702		SYT11	1.44476	CEBPD	1.96476	NRG1	2.3747			DBNDD1	TRAPPC6A			TMEM132A
XKR4	1.56024	GPRC5B	2.34037	TNNT1	2.69421		VGLL3	1.52338	RPS27L	2.10603	FAS	2.40292		GSN	1.44249	SLC16A6	1.95625	SLC16A6	2.35404			KDELR3	SLC40A1			ZDHHC1
CHN1	1.55811	SEMA3B	2.33243	CDH5	2.68295		TMEM63B	1.51378	C1R	2.10261	STRA6	2.38987		NFKBIZ	1.44153	FAT1	1.94942	SLCO4A1	2.34385			TUBA1A	GSN			MOAP1
WBSCR17	1.55391	WBSCR17	2.27641	SELENBP1	2.67828		CXCL8	1.50559	PLK3	2.07349	PGAM2	2.38058		AKR1C2	1.43892	H2AFJ	1.94668	RRAD	2.33506			IGFBP3	NRBP2			LTBP3
ELMOD1	1.52713	CNIH3	2.26452	EFNB3	2.67804		PRKX	1.50307	SLC2A6	2.07144	RAB3B	2.38018		TPBG	1.43636	HAS1	1.92539	SERPINB4	2.32431			EGLN3	PCMTD1			STOM
E2F8	1.52356	FAM162A	2.25442	DDIT4	2.6442		CXCL2	1.50287	C1S	2.06891	CSF1	2.37998		ERRFI1	1.43243	SAT1	1.92448	FGF2	2.32011			OLFML2A	MATN2			C9orf16
SNORA57	1.52138	SCRG1	2.22478	MLC1	2.61731		CES2	1.50097	ZMAT3	2.05909	ZMAT3	2.36897		CYBA	1.42975	MT3	1.92045	SNORD3C	2.30252			GPRC5B	CTSF			ABCC3
MIR4691	1.51651	BNIP3L	2.21293	GPM6A	2.61057		TOB1	1.50026	IRAK2	2.04666	KCNN4	2.36217		SLC16A6	1.42944	F3	1.91665	PLAUR	2.30168			LOC100506100	ING4			TMEM175
NDRG4	1.51315	LSAMP	2.207	ITGA9	2.60631		IKBIP	1.49765	IL32	2.03348	ORAI3	2.35087		PDK3	1.42765	PSG4	1.91625	BEX1	2.29333			MIR568	BCAM			GRAMD1A
OPHN1	1.50921	PLAT	2.20317	VWA1	2.60529		ADCK3	1.49482	PTPRU	2.03086	SESN1	2.33501		VGLL4	1.42454	TNIP1	1.90755	F3	2.27456				SFXN3			DUSP6
PRKD1	1.50812	TM7SF2	2.1903	LOXL3	2.59893		IER5	1.49118	TP53I3	2.02886	SLC2A6	2.31387		PLOD2	1.42362	TRIB1	1.90741	SMTN	2.27171				CYB5D2			DDIT4
MGP	1.50398	FRZB	2.17029	XKR4	2.59763		LOC284801	1.49101	PNRC1	2.0223	KRT20	2.31232		NOTCH3	1.42227	TNFRSF10D	1.89638	IGFBP1	2.24012				SELENBP1			DUSP1
LOXL3	1.50144	CDON	2.16303	FAM198B	2.56141		PPP1R3C	1.49062	NEFL	2.01638	HSD17B6	2.30879		EHBP1L1	1.42173	ST3GAL1	1.88955	ITGA2	2.23323				SERINC5			PRAF2
DOK5	1.48985	RGMA	2.1445	FAXDC2	2.55651		CDIP1	1.48973	LOC728228	2.01015	ADAMTS7	2.27718		TIMP3	1.42089	LOXL4	1.88728	PLAUR	2.23076				SCARB1			CHPF2
KRT15	1.48809	ZNF436	2.13299	CHI3L2	2.55434		C12orf45	1.48562	GADD45A	2.00454	PCAT6	2.2543		TSC22D1	1.41997	CYR61	1.88144	MAFF	2.18266				CAT			HTRA1
BAMBI	1.48607	RBM5-AS1	2.12846	IFITM1	2.53364		NUPR1	1.47126	AKR1C1	1.99169	S100A3	2.25183		SPAG4	1.41909	MT1G	1.8778	BIRC3	2.16746				IDUA			ALDH1A3
DHCR24	1.48416	CKB	2.12751	CELSR2	2.53312		REEP2	1.46735	LOC100506860	1.97249	APOE	2.24157		HEBP2	1.419	EREG	1.87609	MIR302C	2.1635				ARSD			AK1
FADS2	1.47974	UBA7	2.12076	HEPH	2.52736		LRP1	1.46421	FAM210B	1.96874	MIR21	2.22778		IER3	1.41442	MMP12	1.87043	GADD45A	2.16299				MIR568			SPSB3
BTBD3	1.47011	PARP14	2.11331	PGM5P2	2.52107		PTGS2	1.46271	STRA6	1.96513	EDA2R	2.21338		TENM3	1.41377	BDKRB1	1.86655	CYP26B1	2.15819				IGFBP3			GLRX
COL1A2	1.46915	LIMCH1	2.10954	GPRC5B	2.52082		RNF19B	1.46203	HSPG2	1.96344	CTSS	2.21223		GPER1	1.41223	ALDH1A3	1.84983	IL1A	2.15507				HSD17B14			STMN3
GSN	1.46832	RAB26	2.10953	AZGP1	2.51788		RAP2B	1.45643	EFNA1	1.96153	ITGA3	2.21131		UBE2H	1.41218	CYP26B1	1.84747	RNVU1-18	2.15434				TPP1			S100A3
NEAT1	1.43888	FILIP1L	2.10576	ARHGEF37	2.51533		PPFIBP1	1.44888	CD38	1.95104	AHNAK2	2.19679		ZMAT3	1.41154	SNORD3D	1.84094	IL36B	2.14649				PNRC1			QPCT
LGR4	1.4183	TUBA1A	2.10547	BVES	2.50024		RPL23AP82	1.44296	TSPYL2	1.94937	GADD45A	2.19164		PI3	1.41129	MMP12	1.83804	SPRY4	2.142				RALGDS			TOM1
IL7R	1.4139	ARHGEF37	2.09892	BTG2	2.49939		EFNB1	1.43498	SYNPO	1.9459	FAM210B	2.18573		TRIM22	1.40878	SRGN	1.83523	SOD2	2.11256				HLA-A			EPAS1
CKB	1.41117	PLEKHB1	2.09871	RGMA	2.49404		FAM83H	1.43393	UBE2H	1.94237	CDH17	2.18451		KLC1	1.40818	CCL5	1.83428	SERPINB7	2.10809				SDC3			SEMA4B
MEF2C	1.40541	BTBD3	2.09549	TRIM2	2.48862		STAT3	1.43358	CRIP2	1.93658	CES1	2.17951		RRM2B	1.40612	SERPIND1	1.83148	MT1X	2.10639				AGRN			SLC35E3
FABP7	1.39775	PRSS35	2.0935	PDIA5	2.46974		CROT	1.42836	TGM2	1.93177	CFI	2.17671		WFS1	1.40596	MAFF	1.82722	SPHK1	2.10273				NEAT1			STAT3
PLCB1	1.39695	VMAC	2.09167	C11orf35	2.45346		TM7SF2	1.42799	TM4SF20	1.93165	MIR614	2.17521		PLD3	1.40594	FGF2	1.82222	DEFB103A	2.10265				PLD3			CERCAM
CLK1	1.36919	EEF1A2	2.08713	DDR1	2.42584		SERINC5	1.42502	MIR3648	1.92586	TNFAIP2	2.14619		TRPM4	1.40499	ADM	1.82117	NAMPT	2.09969				PLA2G16			MKNK2
ARSF	1.3667	SLC6A6	2.08542	AK4	2.42246		MIR3687	1.42323	WBSCR27	1.92185	LRP1	2.14468		CAPN1	1.40483	FST	1.81058	ACPP	2.09376				GPRC5B			NUDT18
SERTAD4	1.36655	MIR6845	2.08119	CCDC103	2.42075		TMEM68	1.41619	AHNAK2	1.92141	GDF15	2.12694		CASC10	1.40357	ADAMTS1	1.80942	MMP1	2.08858				C19orf66			SLC9A7
TMEM2	1.36519	TMEM45A	2.08021	COL21A1	2.41481		TNFAIP8	1.41199	ANXA13	1.9151	CD38	2.12474		RHBDF1	1.40131	DDIT4L	1.80914	ZC3H12A	2.07565				MT1F			IL18
TKTL1	1.3613	GAS7	2.07752	HAP1	2.41003		SRA1	1.41151	BDKRB2	1.91479	PLK3	2.1074		PDGFRB	1.40108	SPINK1	1.80826	PPP1R15A	2.07007				CRYL1			SIRT2
LINC00461	1.35941	VEGFA	2.07651	NTN4	2.40788		ABCA1	1.41087	SERPINE1	1.91346	CIDEC	2.10594		ITPR1	1.39904	C1QTNF1	1.80811	DUSP6	2.06908				ABCA7			LAMA5
PPAP2A	1.35427	OLFML2A	2.05857	RND2	2.40518		PMAIP1	1.40658	PTGS2	1.91187	IGFBP7	2.09423		VWCE	1.39492	CD82	1.80586	LRRC15	2.06785				RDH10			TRPM4
SNORD29	1.35261	MLC1	2.05273	SESN3	2.40253		RWDD3	1.40609	TRIML2	1.91061	IFI6	2.09415		HK2	1.39394	RIOK3	1.80269	MAP2K3	2.06772				NICN1			DSE
GALNT5	1.34599	STRA6	2.05148	SOX21	2.40221		SERTAD1	1.40472	CD14	1.90601	SLC51B	2.09372		ZDHHC1	1.39368	C4orf3	1.80154	LOX	2.06154				STAT2			PLD3
CPA6	1.34376	A2M	2.04879	TUBB4A	2.40182		NTN1	1.40463	PLAU	1.90517	GFPT2	2.09261		SVEP1	1.39341	C3	1.79933	FOLR3	2.06095				MANSC1			PPFIBP1
PREP	1.33622	SLC29A4	2.04822	PLAT	2.40136		TRIM3	1.40222	MIR3189	1.90306	SESN2	2.07901		STOM	1.39176	PAX8-AS1	1.79484	CSRNP1	2.04778				KDM5B			ACCS
LYPD1	1.3255	VIT	2.02175	ABCA2	2.39868		MIR3916	1.40191	NDRG4	1.89886	NUPR1	2.06536		BCKDHA	1.39128	FOSB	1.79167	HIST2H2BE	2.03589				PPAP2A			TRIM5
RHOJ	1.31933	SELENBP1	2.02143	SEC31B	2.39017		AEN	1.39997	ZC3H12A	1.89663	TNFAIP3	2.06395		KLF9	1.38975	ODC1	1.78415	RAB3B	2.03187				MRC2			FCGRT
FAM111A	1.30895	LDLRAD4	2.02052	SOX21-AS1	2.38363		BBS4	1.39903	CDH17	1.88777	CXCL5	2.06232		HSPA5	1.38631	SERPINE1	1.78397	ABI3BP	2.02766				RAB26			SPATA20
TM7SF2	1.30379	LOXL3	2.0202	PBX1	2.37869		SNORA16A	1.39891	MIR641	1.88755	HSPA2	2.06049		PRKCDBP	1.38485	ALDH1A3	1.77276	ALDH1A3	2.02711				ACBD4			KCTD11
SNORD28	1.30091	PSD4	2.01401	FAM162A	2.36446		PDGFA	1.3988	CMBL	1.88585	NDRG4	2.06026		SPATA18	1.38483	CHI3L2	1.7718	RN7SK	2.02593				CADM4			CST3
SCRG1	1.30051	MIR3064	2.00714	CAT	2.35798		SNORD42A	1.39741	TOM1L2	1.88519	CXCL2	2.05517		DKK3	1.38375	CCL3L1	1.76852	BCL11B	2.02572				SPATA20			CES2
PIPOX	1.29958	DAPK1	2.0014	CFI	2.35761		LBH	1.39372	GSN	1.88076	EPS8L2	2.05464		STC1	1.38188	TIMP3	1.76601	PLAUR	2.02128				NTN4			P4HA2
SFRP1	1.29666	ZNF395	1.99726	CLSTN3	2.35004		CERS5	1.38923	APLP1	1.87991	RGAG4	2.05082		AKR1C4	1.3817	FAT1	1.7632	SAT1	2.02055				RABAC1			TPGS1
AMOT	1.28866	HNMT	1.99214	TUBA1A	2.34837		TMEM131	1.38921	REEP2	1.87805	IGFBP1	2.05073		TMEM8B	1.38032	TGM2	1.75963	DCN	2.00743				SLC22A17			ULK1
SNORA61	1.28745	ISLR	1.98793	TSPAN8	2.34759		AMZ2	1.38911	CALCOCO1	1.8777	SLC43A2	2.04671		CA12	1.37969	ANGPTL4	1.75483	TGM2	2.00197				SMARCD3			IER3
SOX2	1.28192	PDZRN3	1.97722	DHRS3	2.34246		CXCL1	1.38884	NINJ1	1.87629	FAM214A	2.03036		ATF3	1.37923	DTNA	1.74476	UPP1	1.97909				AP1G2			ANGPTL4
SAMD5	1.28036	FAM198B	1.9764	ZNF395	2.33411		FST	1.3883	PPM1D	1.87601	TNS4	2.03		SEZ6L2	1.37816	SVEP1	1.73323	DTNA	1.96487				TCEA2			PNPLA2
SESN3	1.27808	RSRP1	1.96941	MIR21	2.32414		SLC16A13	1.38773	SLFN5	1.87324	DEFB1	2.02452		RTKN	1.37713	ABI3BP	1.73265	TXNIP	1.96449				JUP			CDC42EP2
DLX6	1.2762	SNORD116-21	1.96662	CNIH3	2.32052		RPS6KA1	1.38708	COL4A5	1.87257	SERPINF2	2.02278		SNAP25	1.37615	PLOD2	1.72834	ESM1	1.96202				CP			SGK223
SNORD95	1.26647	ZNF117	1.95478	ISLR	2.31798		DLGAP1-AS1	1.38707	PADI3	1.87057	ANKRD1	2.02259		LRIG1	1.37598	FRMD6	1.72505	MMP12	1.95403				LHPP			NRG1
DDR1	1.26618	PDIA5	1.94825	HCFC1R1	2.31518		TM7SF3	1.38499	SERPINA1	1.8698	RPS27L	2.0212		LAMA5	1.37596	TNFAIP3	1.72422	ID1	1.9521				CSRP1			ARRDC3
PEG10	1.2628	MGP	1.94746	COL1A2	2.3062		PI4K2A	1.38301	TRAPPC6A	1.8652	ALDH3A1	2.0206		RASA1	1.37519	DKK1	1.71965	FOSB	1.94187				TUBG2			CAPN1
IGFBP5	1.25743	CAT	1.94658	RBM5-AS1	2.29975		SLC35E3	1.38074	NFKBIZ	1.86207	TP53INP2	2.01716		RGS2	1.37392	EGR2	1.71895	CYR61	1.93247				MAP3K12			COL5A1
POU3F2	1.25741	TNNT1	1.94456	TMEM255A	2.29333		MIR4720	1.38037	DKK3	1.85649	WIPI1	2.01429		CAT	1.37364	CSRNP1	1.71888	FOSL1	1.93073				CXCL16			SNAP25
B4GALNT3	1.25411	PRKD1	1.94212	MIR548AO	2.29004		METTL8	1.38036	COL7A1	1.85463	LTBP2	2.00957		SCD	1.3735	TNFAIP6	1.71863	ITGAX	1.92658				APBB1			CAT
ERV3-1	1.24888	MIR5047	1.93964	BNIP3	2.2803		GPX1	1.37859	FAM214B	1.84968	IFI27L2	2.00503		TMEM191B	1.3718	C10orf10	1.71495	C3	1.92496				ABTB2			DCBLD1
FAM13C	1.24885	ANKZF1	1.93656	TIMP3	2.27559		BRMS1L	1.37383	MIR1204	1.84851	FAM214B	2.00397		SAP30	1.37156	P3H2	1.71003	MT3	1.91781				PLXNB1			MAN2B2
UBA7	1.24618	CLIP3	1.93505	VIT	2.27487		CABYR	1.37359	APOE	1.84412	TP53I3	2.00277		PPP2R5B	1.37091	HIST1H2AC	1.70456	BAMBI	1.89047				CALD1			CCDC92
MLC1	1.24543	CXCL14	1.93332	LAMB2	2.26372		PAPPA	1.37265	GLIPR1	1.83861	CDA	1.99876		ULK1	1.37028	LRRC15	1.69773	FST	1.87942				OBSL1			TRIM8
MAP2	1.2418	GBP2	1.92816	CA12	2.26136		GLTP	1.36671	APOBEC3C	1.83817	TGFBI	1.99674		EREG	1.36821	BAMBI	1.69702	FAM65C	1.87757				P4HTM			BTG1
FRMD3	1.24069	STON1	1.92684	LDLRAD4	2.25649		PVRL1	1.36498	SLC16A4	1.83304	CCL20	1.98896		RNA28S5	1.36821	CA9	1.69698	SERTAD1	1.87657				LMCD1			OCEL1
CD83	1.23826	LINC00461	1.92245	GBP2	2.25464		SERPINF1	1.36451	PLXNB2	1.83197	SLC46A3	1.98661		LRRC32	1.36738	ACP7	1.69602	IL36B	1.86438				MDK			IP6K2
SNORD25	1.2352	SATB1	1.92167	CLSTN2	2.24488		UBE2H	1.36431	THSD1	1.83111	LOC284801	1.98359		DAB2	1.36672	PLOD2	1.69576	ADM	1.86356				DNASE1L1			DLGAP4
OLFML2A	1.23483	LRP1	1.92083	SLC6A8	2.23697		DKK1	1.35987	HID1	1.82556	TRIML2	1.98092		IGFBP1	1.36664	BMP2	1.69396	DTNA	1.86119				CNTNAP1			SLC2A1
CLIP3	1.23269	EGLN3	1.91325	LARGE	2.23468		MIR4523	1.35873	MIR4785	1.82477	BDKRB2	1.97825		TNFRSF14	1.36589	IL12A	1.69223	HIST1H2BK	1.8573				GYS1			HLA-A
ARID5B	1.22388	ITGA9-AS1	1.90854	APLP1	2.23282		SNORD68	1.35675	TMEM63B	1.82134	NRP2	1.97588		EPAS1	1.36576	NFKBIA	1.69208	CD6	1.85564				RCAN1			FIG4
RSRP1	1.223	LINC00639	1.90543	HR	2.2327		TRAF4	1.35664	KDM4B	1.81758	STC1	1.97396		DNAJB9	1.36527	CXCL5	1.68365	GJB2	1.85462				SIDT2			MAGED2
CDON	1.22246	C1QTNF1	1.90211	CLIP3	2.2318		MRPL49	1.35443	SERPINA6	1.81757	PCED1B	1.96569		TGFBR2	1.36479	C8orf4	1.6812	SGK1	1.84688				CTSH			HSD3B7
TRIM22	1.21835	COL1A2	1.90206	SHC2	2.23062		GAMT	1.35326	MIR4461	1.81582	GLP2R	1.9656		CA9	1.36458	HSPA1B	1.67752	C1QTNF1	1.84532				ZNF503			BCKDHA
GBP2	1.21784	DOK5	1.89804	MIR3064	2.22653		TSPYL1	1.35167	S100P	1.81524	ANKRD29	1.9616		XBP1	1.36442	MAP2K3	1.67555	RCAN1	1.84514				DUSP16			TBC1D17
ZNF700	1.21648	CELSR2	1.87758	C1QL1	2.22154		SLFN5	1.34986	MFGE8	1.81485	CHPF	1.95148		PAPSS2	1.36322	SRGN	1.67378	TRIB1	1.84364				SGSH			SUMF1
MYLK	1.20981	CXorf28	1.87374	BST2	2.20817		C8orf4	1.34939	KCNN4	1.81225	TMEM132A	1.94529		FBXO32	1.36227	BCL11B	1.67258	HIST1H2BD	1.83744				ACSF2			HAGH
PMP22	1.20609	ADAMTS16	1.8702	APCDD1	2.2063		SUOX	1.34736	MAP1LC3A	1.80831	FBLIM1	1.93688		CST3	1.36187	ZSWIM4	1.67105	RNVU1-7	1.8346				SFRP1			MAP4K2
CCDC14	1.20338	C5orf46	1.86224	LTBP3	2.20407		DNAJC12	1.34584	BIRC3	1.80507	MXD4	1.93516		STOM	1.3603	PPP1R15A	1.66948	LINC00936	1.82757				SPAG4			BCL6
MSI2	1.2016	PDK1	1.85904	AIF1L	2.2035		DUSP6	1.34524	NADSYN1	1.80233	TM4SF20	1.93206		LOX	1.35977	HIST1H2BK	1.66817	ALDH1A3	1.82645				SLC22A18			ATP9A
		FAM13C	1.85365	PIANP	2.2017		MICALL1	1.34515	KDM6B	1.80161	FHL2	1.92681		DAB2	1.35881	CH25H	1.66699	RNU1-3	1.82562				TUBA1A			SPTBN1
		HAP1	1.85171	LOC102467080	2.19958		TTYH3	1.34434	RGAG4	1.79948	CEACAM1	1.92593		BNIP3L	1.3586	HSD11B1	1.65571	TGFA	1.821				TPD52L1			IL10RB
		BAMBI	1.84764	HSPG2	2.19939		IRGQ	1.34036	CHPF	1.7992	PCSK1N	1.92311		TGFBR2	1.35748	SLC39A14	1.65327	ADORA2A	1.82008				PAM			CLN8
		SLC16A4	1.83764	DOK5	2.1964		SERPINE2	1.33994	GFPT2	1.7982	LBH	1.92266		SHC1	1.35732	IL36B	1.6444	ADAMTS1	1.81334				PLOD1			ZDHHC9
		MIR548AO	1.82765	MEGF8	2.19557		IPP	1.33935	GPX1	1.79625	MIR30C2	1.92166		NR2F1	1.3569	SNORD3C	1.64418	ARHGDIB	1.81205				CAPN5			STARD10
		CFI	1.82603	EGLN3	2.19417		EI24	1.33934	FN1	1.79614	HIST1H1C	1.92142		CYTH4	1.35634	PLAUR	1.64342	LIMS1	1.80951				SLC2A12			WFS1
		TMEM25	1.81578	SDPR	2.19248		FAM210B	1.33857	RAB40B	1.79084	MIR4664	1.92126		SRGAP3	1.35564	NRP2	1.6405	HIST1H2AC	1.80832				SOX9			CYBA
		PARP9	1.80762	PLEKHA7	2.18752		RABGGTA	1.33791	PBXIP1	1.78682	MMP24	1.92079		ACTA2	1.35461	LRRC32	1.64013	PHLDA1	1.80449				ENO2			BCL3
		PCDH10	1.80116	CTNNA2	2.1844		RALGAPB	1.33703	PCED1B	1.78531	COL6A1	1.91978		TSPAN9	1.35438	HIST1H2BK	1.63934	FRMD6	1.79984				RHOB			TMEM131
		NEFL	1.80096	PCDH10	2.17813		ARAP1	1.33683	PGPEP1	1.78254	CLDN2	1.91597		SCAND1	1.35373	HIST1H2BD	1.63678	FGD3	1.79332				FCGRT			TSC22D1
		SEC31B	1.80076	ARHGEF4	2.17682		UCP2	1.33589	C2orf82	1.77453	FAM102A	1.91402		ABCA1	1.35344	NRG1	1.63051	CLDN14	1.79044				MYLK			PORCN
		XKR4	1.79886	TMEM25	2.1707		PDK4	1.33465	FAM83H	1.76889	GPRC5A	1.91381		TRADD	1.35228	NRG1	1.63026	IL12A	1.79008				ITM2B			ITFG1
		HR	1.7894	TPD52L1	2.17028		SNORD116-4	1.32782	TMEM92	1.76627	RRM2B	1.91102		ZNF503	1.35153	DTNA	1.62908	RND3	1.78586				PLOD2			TRADD
		DLX5	1.78537	CALCOCO1	2.16925		KDM4A	1.32757	POLH	1.76621	DUSP1	1.9053		PRRT3	1.35048	HAS2	1.62431	IL33	1.78577				ARL6IP5			CCS
		TPD52L1	1.77928	SFRP1	2.16295		HIST1H1C	1.3274	RND1	1.76582	TMEM92	1.90507		NFIL3	1.35018	LCP1	1.61924	MARCH4	1.78453				OLFML2A			GRK5
		ERV3-1	1.77913	RCAN1	2.15609		MOSPD1	1.32676	TNFRSF10B	1.76567	DKK3	1.89868		MXRA7	1.35015	GREM1	1.61836	DUSP6	1.77709				SLC6A8			ESYT2
		LMCD1	1.7773	CPT1C	2.15033		MSX2	1.32651	SLPI	1.76493	CASP4	1.89005		MOAP1	1.3474	ESM1	1.60987	HIST1H1C	1.7745				NDRG1			ATP6V1H
		GPR146	1.77509	BNIP3L	2.14731		FAM168A	1.32571	CSF1	1.76405	MIR3687	1.88872		PSD3	1.34696	QPCT	1.60959	GREM1	1.77357							TSPAN9
		IFITM1	1.77338	PARP14	2.14299		MGME1	1.32311	SNORD116-22	1.75852	COL4A5	1.88587		SERPINB2	1.34688	MARCH3	1.60756	FAT1	1.77267							KIAA0319L
		ELMOD1	1.7675	CDON	2.13955		TANC1	1.32288	MYO6	1.75725	EHF	1.8854		TSPAN31	1.3464	SGK1	1.59925	DUSP5	1.76711							OSMR
		SORL1	1.76052	NPY1R	2.13521		SDPR	1.32129	PPM1M	1.75258	TP53TG1	1.88503		CRACR2B	1.34536	CPA4	1.59185	FOXC1	1.76659							TPBG
		OFD1	1.75069	MX1	2.13325		BCL2A1	1.32078	KITLG	1.7514	AKR1C1	1.8838		ARMCX2	1.34415	SERPINB7	1.58691	PLD6	1.76636							BID
		LINC00673	1.74906	MUC1	2.12925		KCNN4	1.32074	IGFBP7	1.75056	BIRC3	1.88266		ZBTB17	1.34351	UBC	1.58527	BDKRB1	1.7661							TIPARP
		PNRC1	1.748	MYLK	2.12794		SDC1	1.31974	MVP	1.74629	SUSD2	1.88235		TIPARP	1.34319	WISP1	1.58228	ADTRP	1.75981							UNC119
		TMEM161B-AS1	1.73778	UBA7	2.12611		C10orf32	1.31968	GLI4	1.74542	SMPD1	1.88088		AK4	1.3427	PLAUR	1.58193	NMB	1.75837							CEBPD
		SH3D21	1.73706	BTBD3	2.12587		TM4SF20	1.31908	CLIP2	1.74246	SLC16A4	1.87938		FGD3	1.34226	PLAUR	1.58186	P3H2	1.75794							MATN2
		LOC100130417	1.73083	SH3D21	2.11516		FAM98C	1.31861	LGALS3BP	1.74016	MAGED1	1.87862		USO1	1.34172	CDKN1A	1.58169	TNIP1	1.75433							ITM2B
		KRT8	1.7247	SLC2A12	2.11387		POF1B	1.31834	NTPCR	1.73653	BFSP1	1.87282		KCNN4	1.34168	RN7SK	1.58163	DTNA	1.75422							CUX1
		CEND1	1.72252	LINC00639	2.11267		NADSYN1	1.31787	IFI27L2	1.73443	RHOD	1.86772		RALGDS	1.34096	ITPRIP	1.5808	SIK1	1.74776							APLP2
		OPHN1	1.72158	STRA6	2.11185		MRPL39	1.31759	DRAM1	1.73363	SLC9A7	1.86752		LIMS1	1.34078	PPP1R3C	1.57972	DKK1	1.73988							LARP6
		SLC6A8	1.72147	SIRPA	2.11114		PLCD3	1.31685	REEP6	1.73263	NADSYN1	1.86713		SNAP25	1.3407	MAP3K7CL	1.57721	SVEP1	1.73057							SLC39A4
		CCDC103	1.71932	SAT1	2.10824		TSPYL2	1.31613	SMPD1	1.72859	APOL2	1.86471		HCST	1.34012	ADORA2A	1.57698	CA9	1.72802							FAM129B
		PFKFB4	1.71818	P4HA1	2.10781		TLE4	1.31513	LBH	1.72734	FIBCD1	1.86378		LDHA	1.3396	DIO2	1.57466	CPXM1	1.72612							BNIP3L
		SREBF1	1.71751	PBXIP1	2.10271		PTP4A1	1.31456	SERINC5	1.72724	USH1C	1.86055		NIM1K	1.33841	PLOD2	1.57236	C8orf4	1.725							ERGIC1
		PRUNE2	1.7143	SORL1	2.10174		C9orf9	1.31398	ISCU	1.72573	CD59	1.86053		SGK223	1.33821	HAS3	1.57017	TMEM156	1.72281							FAM127A
		LINC01119	1.71229	PRKD1	2.09672		FBXO8	1.31392	YPEL5	1.72007	PLXNB2	1.85881		GALNT9	1.33789	CTGF	1.56949	IL24	1.72275							TBC1D22A
		CHN1	1.71048	CTSF	2.09405		MMP7	1.31197	GIP	1.71797	REEP2	1.85843		BCL6	1.33742	ITPRIP	1.56839	RNU4ATAC	1.71873							PAPSS2
		CDH11	1.7103	LINC00461	2.08528		HSDL2	1.31194	TNFSF9	1.71768	MVP	1.85493		ABCB9	1.33675	SERPINB7	1.5623	NAMPT	1.7141							RHOQ
		HRCT1	1.70299	CEBPA	2.08207		LCN2	1.31004	XPC	1.7168	EPHB2	1.85391		DUSP4	1.33617	DTNA	1.56063	CEMIP	1.70992							MSRB2
		P4HA1	1.69727	SERPINA3	2.08045		STAT4	1.30682	IFNGR1	1.71636	BBC3	1.85369		ACADVL	1.33607	CTGF	1.56014	ITPRIP	1.70824							ECH1
		DDR1	1.69248	ZNF117	2.07847		POLR3GL	1.30641	SEZ6L2	1.71344	SCD5	1.85286		QPRT	1.33603	HSD11B1	1.55992	HMGA2	1.70694							EDEM1
		INSIG2	1.69248	TUBB2B	2.07655		PPME1	1.30431	GPRC5A	1.70714	ADAM19	1.85187		P4HA2	1.33602	HSD11B1	1.55189	MARCH3	1.70668							VGLL4
		CLSTN3	1.6902	SMARCD3	2.0763		BLCAP	1.30422	TNIP1	1.70049	C17orf103	1.84756		SCAND1	1.33578	NAV2	1.54919	ZNF503	1.7059							SLC22A23
		EFNB3	1.68987	NFASC	2.0714		ZNF219	1.30379	RASSF10	1.70009	IRF1	1.84693		ZNF837	1.33552	IL6ST	1.54782	JUN	1.70339							XPR1
		LINC00478	1.68938	OTOGL	2.0697		BTBD10	1.30185	IRF1	1.69824	LOC388282	1.84674		GLS	1.33513	SNORD13	1.54594	TNC	1.70276							HIST1H2BD
		HCFC1R1	1.68825	RNF208	2.06425		FCHSD2	1.30125	RHBDF2	1.69148	PINK1	1.84475		PPP1R16A	1.33446	SCG2	1.54186	HIST1H2BD	1.69733							ATP6V0A1
		C4orf3	1.68489	ERV3-1	2.05853		SAT1	1.30099	ADSSL1	1.69061	UBE2H	1.84473		CSF3	1.33417	SNAR-A1	1.54183	TSPAN1	1.69276							SLC16A3
		SNORD116-24	1.66537	SLC2A10	2.05233		TRIM32	1.30045	C1RL	1.68913	TM7SF2	1.84353		ABCC3	1.33383	TREM1	1.54132	RNU6-1	1.69158							PARVB
		PBXIP1	1.66482	SEMA6B	2.05146		APAF1	1.30016	ANKRA2	1.68859	GPX1	1.84338		ZP1	1.33377	SLIT2	1.54037	C10orf10	1.6885							ARNTL
		PSD3	1.66438	ITGA11	2.04497		BTBD11	1.29986	FA2H	1.68732	TOM1	1.84254		ARRDC3	1.33193	ETS2	1.53599	SGK1	1.68794							BHLHE40
		NREP	1.65798	HSD17B14	2.04416		MICAL2	1.29832	FHL2	1.68384	JUN	1.83979		MBOAT7	1.33111	SPSB1	1.53586	MAP1S	1.67774							TMEM44
		KIAA1161	1.65704	IGFBP2	2.03939		ARRDC3	1.29788	AQP3	1.68218	SLPI	1.83115		HLA-B	1.33101	MMP1	1.53363	CLCF1	1.67715							ADD3
		MPI	1.65395	AGRN	2.0359		SFN	1.29669	VAMP8	1.6817	SLC16A2	1.82676		CHPF2	1.331	FOXC1	1.53336	HMGA2	1.67474							AKAP13
		B4GALNT3	1.65354	YPEL3	2.03004		APLP1	1.29627	KIAA0247	1.68145	CALCOCO1	1.82651		ITGA2	1.33094	MSC	1.53271	ITPRIP	1.67421							RNPEP
		MYLK	1.64508	IFI6	2.02616		LINC00467	1.29531	MIR6723	1.6812	MIR3648	1.82624		DKK3	1.33004	ERRFI1	1.5269	NRIP3	1.67332							SIX5
		LOC100129917	1.62616	EFEMP2	2.01718		GPC1	1.29525	ZNF385A	1.6806	SNORD38B	1.82405		KIFAP3	1.32938	PHLDA1	1.5259	PFKFB3	1.67329							TGFBR2
		TNS3	1.62556	DACT1	2.01415		SNN	1.29478	TNFRSF10D	1.679	SYNGR3	1.82392		VEGFA	1.329	FAM46A	1.52564	SNORA12	1.67133							MBNL2
		ARHGEF4	1.62287	MEIS3	2.01324		LOC100507459	1.29195	RRM2B	1.67736	TTLL6	1.823		TSC22D1	1.32894	DUSP6	1.52558	PFKFB3	1.67126							MAP1B
		PLCD1	1.62185	SATB1	2.01003		RAB1A	1.29061	LOC101929412	1.67698	HID1	1.82133		CD82	1.32863	RSPO3	1.52456	SERPINB8	1.66179							SEC61A1
		MCC	1.61993	DAPK1	2.00641		ZNF277	1.29018	SEMA3B	1.67503	HAPLN3	1.82044		CHI3L1	1.3284	HIST1H1C	1.5222	HIST1H2BK	1.65033							CRELD1
		LINC00961	1.61623	C1R	2.00474		IP6K2	1.29003	GPX2	1.67458	DYRK1B	1.82016		LOXL3	1.32788	SRPX2	1.52157	SMTN	1.64961							MXI1
		HEPH	1.61595	ADAMTS16	2.00198		CCNK	1.28982	MYL5	1.6742	UCP2	1.81947		FAM114A1	1.32736	WTAP	1.51974	SERPINB7	1.6486							NAMPT
		NDRG4	1.61594	GAS7	1.99905		FHL2	1.2893	DCP1B	1.67387	FAM83H	1.8165		EDEM1	1.32712	NCEH1	1.51967	LAT	1.64698							DEDD2
		RARA	1.61035	B4GALNT3	1.99691		LOC158960	1.28709	SNORD55	1.67386	OPTN	1.81512		TRIM5	1.32681	PLPP3	1.51945	CD68	1.6461							FAM120B
		IGFBP3	1.60841	TCN2	1.97656		GTF2B	1.28661	SLC22A17	1.66199	DNAJB9	1.81477		IFFO1	1.32619	DUSP6	1.51829	PCLO	1.64227							DUSP4
		S100A9	1.60776	HSF4	1.97649		KRT19	1.28455	COL4A6	1.66126	QPCT	1.81378		NCK2	1.32482	FCRLA	1.51762	ST3GAL1	1.63601							PICK1
		SORBS1	1.59362	C4orf3	1.97463		RFX5	1.2842	GCHFR	1.65922	HSPB8	1.81341		PFKFB4	1.32411	BTG1	1.51752	NFKBIA	1.63552							PJA2
		NTN4	1.59288	TMEM59L	1.97238		HS1BP3	1.28394	STK17A	1.65823	PAQR7	1.81281		LOXL1	1.32405	SPAG4	1.51731	CD82	1.63346							YIPF3
		CD83	1.58829	TMEM45A	1.95281		LITAF	1.28314	RETSAT	1.65272	MAP1B	1.80864		DHRS1	1.32394	LRRN3	1.5171	TNFAIP6	1.62921							AKR1C3
		OBSL1	1.58265	MIR5047	1.94478		GABARAPL1	1.28298	DEFB1	1.65025	GOLT1A	1.8074		EXOC4	1.32359	SUGCT	1.51587	FTH1P3	1.6281							TPRG1L
		EPHA3	1.57875	CLK1	1.94348		PTBP3	1.28245	TP53TG1	1.64829	TOM1L2	1.80537		EVI5L	1.3233	HSPB3	1.51549	SNHG9	1.62773							STAT2
		SLC2A10	1.57843	IDUA	1.9416		SLPI	1.28149	BAX	1.64721	COL18A1	1.8047		FCGRT	1.3231	ARHGDIB	1.51457	ISG20	1.62609							KDELR3
		AZGP1	1.5758	TTYH1	1.93845		VPS13C	1.28142	ARHGEF3	1.64474	BAX	1.80001		ZFPM1	1.32281	TNFRSF10B	1.51291	TP53BP2	1.62554							IGFBP3
		PPAP2A	1.572	EDNRB	1.93566		ALG14	1.27973	COL6A1	1.64394	C12orf5	1.79803		GAS6	1.32242	CDKN1A	1.51117	LIMS1	1.62185							ITGA5
		HILPDA	1.56824	SNORD95	1.9347		HNRNPA1P33	1.27939	RNF19B	1.64138	TIMP2	1.79711		COL6A2	1.32102	CYSRT1	1.51111	SNHG17	1.62154							HSD17B12
		MEF2C	1.56787	NRBP2	1.93275		CCDC43	1.27911	SPTSSA	1.63684	NFKB2	1.79512		BTG1	1.32069	TIMP1	1.50877	GNG11	1.61947							RAB27B
		FAM3C	1.56751	MAP1LC3A	1.92714		C17orf89	1.27861	COL1A1	1.63593	SEZ6L2	1.79482		CRELD1	1.32011	AK4	1.50518	HES4	1.61925							PNMA2
		MSI2	1.56403	IFITM10	1.92538		HYKK	1.27858	OPTN	1.635	SDPR	1.79182		PHF21A	1.32008	ZC3H12C	1.50398	PDLIM7	1.61704							PNPLA6
		MIR324	1.55548	GSDMB	1.92454		CPT2	1.27776	TCP11L1	1.63392	DPYSL4	1.78469		GBE1	1.31995	MT1M	1.50362	CTGF	1.61627							ANXA6
		UNC5C	1.55283	VMAC	1.9219		PEX11B	1.27631	ALDH2	1.63384	APLP1	1.78458		CCDC92	1.31993	SIRPA	1.50169	FLNC	1.61496							SPG7
		TLE3	1.55011	LIMCH1	1.90603		SAT2	1.27594	JUP	1.63266	GPR56	1.78342		RRBP1	1.31989	ELL2	1.50137	CD82	1.61252							SERF2
		LGR4	1.54886	LOX	1.90347		GSK3B	1.27577	TTYH3	1.63203	ANXA4	1.7824		PTPRF	1.31985	TSC22D1	1.49632	LAT	1.61033							HIST1H2AC
		ENHO	1.54741	NDRG4	1.90056		CSTF3	1.27539	CDIP1	1.63125	OLFML3	1.78139		RAB3B	1.3196	CNIH2	1.49509	DIO2	1.60888							ALKBH6
		ITGB8	1.54441	SLC16A4	1.89939		B3GNT1	1.27431	PLCD3	1.62877	GRN	1.78126		PFKL	1.31886	CD82	1.49507	CD68	1.60231							ATP6AP1
		CALCOCO1	1.54377	GPNMB	1.89794		TAF3	1.27419	SLC16A2	1.62853	MAP1LC3A	1.78048		NECTIN3	1.31693	MAFF	1.49419	TREM1	1.59941							CITED2
		AKAP12	1.53438	ANKZF1	1.89284		DUSP14	1.26931	ARSA	1.62832	NPTXR	1.77995		MGAT4B	1.3169	FSTL1	1.49377	SGK1	1.59922							TPST2
		AHSA2	1.53399	MIR3125	1.89267		LMO7	1.26909	ISG15	1.62808	IFNGR1	1.77879		MPC2	1.3167	SGK1	1.48451	SH2B3	1.5963							STX6
		DTNA	1.53211	FCGRT	1.89127		SNORD57	1.26854	IKBKE	1.62774	CA12	1.778		HSD17B12	1.31606	RRM2B	1.48341	TNFRSF12A	1.59618							METTL21B
		SPACA6P	1.53022	LINC00673	1.88698		DDIT4	1.26827	ZDHHC24	1.62714	NEFL	1.77754		MAP1LC3B	1.316	TGM2	1.48095	VEGFA	1.5928							LACTB
		MOXD1	1.52673	LPHN1	1.88576		MYBL1	1.26826	ANXA4	1.62466	PNPO	1.77519		SAT1	1.31572	SDHAP1	1.48043	TRAF3IP2	1.5922							CD24
		RHPN1	1.5213	OBSL1	1.8797		CYP4F11	1.26763	SCG2	1.62456	CTSD	1.77006		TSPAN5	1.31532	CRKL	1.4794	SOCS3	1.5918							CMIP
		GSTM2	1.51691	SLC25A23	1.87969		RGS20	1.2671	FOS	1.62343	LGALS3	1.76805		ULK1	1.31527	PARM1	1.47494	SIK1	1.59173
		CPT1C	1.51617	IRF9	1.87162		FLYWCH1	1.26692	VPS13C	1.62098	TIMP1	1.76692		RDH5	1.31507	ITGA2	1.47347	SNORD16	1.5906
		HHAT	1.51256	AHSA2	1.87059		ABHD4	1.26628	ZNF79	1.62002	MB	1.76234		ZDHHC9	1.31433	JUN	1.47103	DNER	1.58741
		MAGED1	1.51109	YJEFN3	1.8693		SMIM14	1.26503	SHANK2	1.61885	ARSA	1.76197		MAP3K11	1.31423	SGK1	1.46976	TIMP1	1.58448
		DBNDD1	1.5033	KIFC2	1.86788		GOLGB1	1.26483	RHBDF1	1.61289	KIAA0247	1.75941		FLVCR2	1.31396	ANKRD13A	1.46658	SRGN	1.58329
		PYROXD2	1.49427	MIR100HG	1.86525		PNPO	1.26438	NOTCH3	1.61218	PLCD3	1.75793		METTL21B	1.31381	LINC00936	1.46609	GADD45B	1.58212
		PGK1	1.49335	PSD4	1.86436		RFK	1.26375	MIR4479	1.61114	SELL	1.75538		P4HB	1.31381	RASSF1	1.46551	SPRY2	1.5775
		BTBD19	1.49277	ENHO	1.86093		NMI	1.26275	MIR614	1.60997	DTX3L	1.7531		AKIRIN1	1.31299	TNS3	1.4638	ETS2	1.57296
		SEPT9	1.49274	THBS3	1.85997		CDC42EP3	1.26191	MAN2B1	1.60943	FOSL1	1.74947		MAPK3	1.31268	PGK1	1.46163	QPCT	1.57275
		SMARCD3	1.49135	MIR647	1.85949		TRAK1	1.26155	SMIM14	1.60912	SPX	1.74856		VLDLR	1.31204	NKX3-1	1.46024	PCNX1	1.57038
		CLK1	1.48249	TSSK3	1.85867		FAM175A	1.26094	SERTAD1	1.60875	LTBP3	1.7482		ERGIC1	1.31189	HSPA6	1.45939	TRIO	1.56908
		ITM2B	1.47806	MDK	1.85797		SNX2	1.26	SUSD2	1.60672	C10orf54	1.74449		NDN	1.31186	TNIP3	1.45787	PITPNC1	1.56553
		MEIS3	1.47783	AGT	1.85703		SNHG16	1.25967	HGD	1.60629	MAN2B1	1.74088		SESN1	1.31046	ITGB1	1.45659	RIOK3	1.5648
		TXNIP	1.4758	SLC22A17	1.85358		ZBED6	1.25916	IER5	1.60457	LOC283070	1.73729		SUSD2	1.30956	SIK1	1.45628	TAGLN	1.5627
		ABCA2	1.47405	RSRP1	1.84936		IRF1	1.25893	KLHDC8B	1.601	WBSCR27	1.73504		PARVB	1.30864	NFIL3	1.45063	FHOD3	1.56061
		BTN3A3	1.47204	NR2F1	1.84723		CITED2	1.25806	FBXO22	1.60078	TSPYL2	1.73363		VKORC1	1.30856	DAB2	1.44893	DDIT3	1.56036
		IRF9	1.46818	RASSF4	1.84668		ZFP90	1.25783	RALGDS	1.60014	PBXIP1	1.73124		HIST2H2AA3	1.30806	ZNF503	1.44837	MXRA7	1.55749
		SEMA6B	1.46728	EBF4	1.84633		GPHN	1.25759	FAM102A	1.59999	MIR8072	1.72952		MAP1LC3A	1.30798	IRS2	1.44739	VEGFA	1.55734
		RCAN1	1.46707	PROS1	1.84374		SEC22A	1.25707	LRRC75B	1.5974	ZNF385A	1.729		DTD1	1.30755	PPP3CC	1.44583	SERPINB8	1.55653
		MEGF8	1.46514	CTSD	1.84337		CYB5D2	1.25637	PCSK1N	1.59659	NFKBIZ	1.72265		WIPI1	1.30721	GPR84	1.44353	ELL2	1.5546
		CEBPD	1.46427	GPR146	1.84314		GCNT2	1.2563	RNU86	1.59617	FN1	1.72158		GLG1	1.30695	ACSL1	1.44346	FRMD6	1.55415
		EPHB3	1.46375	SORBS1	1.84177		TMA7	1.25626	MMP24-AS1	1.59353	GLRX	1.71719		ATP9A	1.30691	ACTA2	1.44266	TAGLN3	1.55303
		ACBD4	1.45395	CIB2	1.83814		PVT1	1.25523	LINC00294	1.59325	PADI2	1.71709		ARL1	1.30663	C3orf58	1.44234	ITGA5	1.5488
		FUT11	1.45312	ENO2	1.83437		GNAI1	1.2548	LAMB2	1.59247	PLEK2	1.71697		SNAI2	1.30645	SUSD2	1.44177	PLOD2	1.54723
		DHCR24	1.44568	SDK1	1.83159		NFKBIA	1.25441	TRIM3	1.59121	ABLIM3	1.71623		BID	1.3059	KLF6	1.44119	LPXN	1.54626
		SCD	1.44455	PSD3	1.82843		EVA1C	1.25395	SYTL2	1.59103	FAM198B	1.71173		ELL2	1.30565	SLC29A4	1.44079	MAPKAP1	1.54568
		SDC3	1.44291	SPARC	1.8258		NLRX1	1.25391	ABHD8	1.58887	HGD	1.71069		MFSD3	1.30488	HMOX1	1.4403	HAS2	1.54377
		PLCB1	1.44284	TP53I11	1.82494		F11R	1.25383	SAT1	1.58873	TNFSF9	1.70928		ISG20	1.30467	TAGLN3	1.43922	BMP2	1.54341
		EPHA4	1.44061	CRABP2	1.82404		CSNK1G1	1.25303	PPP1R3C	1.58779	PMEPA1	1.70826		AKAP8L	1.30457	CSRNP2	1.43915	SLC25A37	1.54199
		GPR173	1.43767	NMNAT3	1.82291		PIGP	1.25115	PTGES	1.58636	LOC101929412	1.70637		EPHA4	1.3045	UBQLN1	1.43776	MSC	1.53977
		FADS2	1.43725	OLFML2B	1.82194		ATP6V1A	1.25095	GRN	1.58479	COL5A1	1.70593		MBNL2	1.30449	TSPAN1	1.43775	TUBB6	1.53687
		FAM20C	1.43426	FBLN1	1.82103		ZNF37A	1.25041	CCNG1	1.58476	S100A4	1.70466		CA12	1.30425	SDC4	1.43768	SPRR2F	1.53663
		ASAP3	1.43228	MEF2C	1.81971		PTEN	1.24962	LGALS3	1.58282	F5	1.70127		BHLHE41	1.30404	TRAF3IP2	1.43722	PREX1	1.53636
		NRN1	1.4314	MIR324	1.81808		IGF1R	1.24957	DOCK4	1.58205	TMEM150A	1.69863		SPRY2	1.30388	PTPRR	1.43498	GFPT2	1.53493
		HBP1	1.43058	MATN2	1.81713		HMGCL	1.24878	LIMA1	1.58129	SLIT3	1.6954		IL1A	1.30313	GNA15	1.43473	TGFA	1.53419
		CHST1	1.42782	CDH11	1.80991		AK1	1.24835	NTN1	1.58055	CDIP1	1.69513		TMED10	1.30224	ZP3	1.43415	RHOBTB3	1.53385
		GYS1	1.42533	PNRC1	1.80533		PEX1	1.2478	NIPAL3	1.57989	MUC5B	1.69356		KIAA1324	1.30178	IL7R	1.43405	HIPK2	1.53363
		HSD17B14	1.42448	SDC3	1.80241		TNRC18	1.24721	NFKBIA	1.5777	COL6A2	1.6919		HIST2H2AA3	1.30163	TSC22D1	1.43237	CCL26	1.53337
		NEDD9	1.42381	TCEA2	1.7995		CRIP2	1.24719	HSPA2	1.57761	MMP24-AS1	1.68865		OSR1	1.30163	FGD3	1.43203	MARCKSL1	1.5327
		YPEL3	1.41858	H6PD	1.79921		KLHL7	1.24675	CERS4	1.57752	RASSF4	1.68523		DBN1	1.30134	LOXL3	1.4303	EXT1	1.52993
		PDHX	1.4185	KRT8	1.79847		CHMP1B	1.24606	WDR45	1.57645	PCSK6	1.68252		FBXO33	1.3004	JAM2	1.42979	SRGN	1.5288
		VLDLR	1.41825	MXD4	1.79793		VPS33B	1.24507	SERINC2	1.57513	UBE2L6	1.68012		LRIG1	1.30033	LUM	1.42972	EREG	1.52605
		PPP1R3C	1.41648	SLC22A18	1.79749		ESYT2	1.24491	TOB1	1.57466	SIAE	1.67932		HEATR5B	1.29983	RFTN1	1.42923	NRP2	1.52556
		DYRK1B	1.41619	ITGA7	1.79719		CCDC28A	1.24463	CTSF	1.57433	KDM6B	1.67895		AGAP1	1.29963	FBXO28	1.42756	MT1M	1.52356
		HAS2	1.41579	GPR173	1.79642		FA2H	1.24386	HSPB8	1.57307	BTBD11	1.67875		CRIP2	1.29916	GEM	1.42696	NOTCH2NL	1.52292
		PGM2L1	1.40932	CERS4	1.79603		MIR4664	1.24381	C1QTNF6	1.57247	TM7SF3	1.67762		TNFRSF10B	1.29911	NMB	1.42646	HIPK2	1.52221
		MXI1	1.40831	RHPN1	1.79601		RPAP2	1.24346	CDH1	1.56847	LOC728228	1.676		ATP6V1H	1.29874	MUC1	1.42392	ZNF175	1.51949
		SFRP1	1.40677	PDK1	1.79487		C17orf59	1.24133	SDPR	1.56825	NUAK2	1.67565		FAM212B	1.29855	COL5A1	1.4239	BIRC2	1.51792
		LMO3	1.40628	MIR641	1.78884		MGST2	1.24107	GALT	1.56769	RHOBTB2	1.67449		GPC6	1.2984	CD6	1.41979	EIF5	1.51682
		CERS4	1.40465	HILPDA	1.78875		NSD1	1.24072	RAB26	1.56741	LAMB2	1.67327		SFXN1	1.29818	AK4	1.41951	TICAM1	1.51591
		TRIM9	1.40376	NRN1	1.78852		C4orf48	1.24002	SELENBP1	1.56726	DRAM1	1.67111		AKR1B10	1.29799	YRDC	1.41946	MOK	1.51328
		MIR3176	1.39997	GSTM2	1.7854		VAMP8	1.23927	C8orf4	1.5668	ADAM23	1.66957		LPXN	1.29773	JMJD6	1.41905	RPS24	1.51293
		C1RL	1.39709	ITM2B	1.77737		ALDH1A3	1.23927	PLIN2	1.56622	FOSL2	1.66839		SYTL3	1.29768	MARCKSL1	1.41902	CCL3L1	1.51263
		TMEM255A	1.39668	CEBPD	1.77538		GPCPD1	1.23899	ZBED5-AS1	1.56401	ZC3H12A	1.66698		SPG7	1.29659	VWCE	1.41893	PLAU	1.51228
		ACSF2	1.39264	PGAM2	1.77304		ARHGAP18	1.23838	AGFG2	1.56382	CHPF2	1.66308		LRRC41	1.29641	BTG2	1.41863	TIPARP	1.51226
		MIR568	1.38954	SH3BP2	1.77137		CLN8	1.23716	ITGA2	1.56109	DDB2	1.66258		FTH1	1.29582	BNIP3	1.41797	YRDC	1.51212
		FBLN1	1.38705	PLOD1	1.76982		C9orf85	1.23705	SLC2A12	1.55949	ZNFX1	1.66062		KIAA0319L	1.29577	TGFA	1.41769	NGF	1.51096
		SIRPA	1.38387	PYROXD2	1.76794		GDAP1	1.23609	SLC23A2	1.55933	MYH9	1.66021		NACAD	1.29539	NFKB1	1.41749	MT1H	1.50843
		TUBB2B	1.38327	CTXN1	1.76577		C1orf192	1.23589	TYMSOS	1.5571	MEGF8	1.65989		TMEM44	1.29536	SYNDIG1	1.41736	GPR84	1.5081
		MIR100HG	1.3811	ENPP5	1.76317		BCL2L1	1.23564	CLDN2	1.55542	C1RL	1.65748		RRAS	1.2952	SERPINB4	1.41731	ENO2	1.50655
		PGAM2	1.38078	BTBD19	1.75978		GJD3	1.23496	FBXO44	1.55461	TNFRSF10B	1.65722		PGK1	1.2947	UPP1	1.41694	GPR68	1.50553
		PFKFB3	1.37143	GAA	1.75781		PRPSAP2	1.23492	OAS1	1.5534	TRAM1	1.6572		DUSP1	1.29432	IL1F10	1.41691	HK2	1.50398
		RNF150	1.37087	BCAM	1.75287		TNFRSF10A	1.23461	C12orf5	1.55331	GGT1	1.6568		EMILIN2	1.29426	UGCG	1.41604	GEM	1.50343
		SLC25A23	1.37004	CADM4	1.75256		ZNF337	1.23447	CD68	1.55288	SERPINA6	1.65666		LRRC15	1.29419	TCEB3	1.41544	CPA4	1.50188
		KDM3A	1.36321	AKAP12	1.74712		AHNAK2	1.23382	PRODH2	1.55113	RETSAT	1.65411		PDE4C	1.2936	SEC61A2	1.41541	G0S2	1.50015
		APOL1	1.36109	PFKFB4	1.74466		ASB7	1.23361	DHRS1	1.55045	MT1X	1.65277		CEMIP	1.29328	IMPAD1	1.4123	ICAM5	1.4997
		KDELR3	1.36004	ACSF2	1.74254		KIAA1432	1.2335	HPGD	1.54998	NTPCR	1.65203		DCUN1D3	1.29325	NAMPT	1.41154	PPAN	1.49961
		MANSC1	1.35644	SREBF1	1.742		MAP3K8	1.23344	AADAC	1.5498	S100P	1.6513		PPCS	1.29313	CASK	1.41055	EGLN1	1.49907
		EFNA1	1.35332	MPI	1.73944		SPATA7	1.23326	GAA	1.54942	PARP3	1.65105		SLC45A1	1.2929	FN1	1.40904	PGAM1	1.49822
		PPM1M	1.3531	EFNA1	1.73942		PCNP	1.23294	NUPR1	1.54917	MGLL	1.65078		CDK19	1.29276	S1PR3	1.40899	SPAG4	1.49817
		C1QL1	1.35191	PPAP2A	1.73748		ARL15	1.23289	TRIAP1	1.54858	EFNA1	1.64866		GPT2	1.29269	TYMS	1.4085	AGRN	1.49651
		NR2F1	1.35041	SPEG	1.73711		WNT7B	1.23243	BLOC1S2	1.5485	SEMA3B	1.64644		TRIM8	1.29213	EPDR1	1.40828	SOCS3	1.49546
		CHI3L2	1.34682	SLC27A1	1.73536		RILP	1.23201	MICAL2	1.54831	INPP1	1.64522		DSE	1.29213	AK4	1.40752	MAP2K3	1.494
		SERINC5	1.34672	S100A1	1.7338		AKR1B15	1.23126	TM7SF3	1.54701	SGCD	1.64481		TXNIP	1.29202	BMPER	1.40691	IL1RL1	1.49341
		ENO2	1.34571	ATHL1	1.73014		PIK3R2	1.23018	SIAE	1.54659	STK17A	1.64475		FAM212B	1.29164	DDA1	1.40678	SLC39A14	1.49272
		CD9	1.34502	PAM	1.72943		KLHL12	1.22958	AKR1B1	1.5456	MIR324	1.644		LOC401052	1.29161	PLAU	1.40541	DCN	1.49135
		NRBP2	1.33763	SLC40A1	1.72533		TOM1L2	1.22947	LPIN3	1.54543	NIPAL3	1.64306		NFIX	1.2916	NBL1	1.40421	AKIRIN1	1.49102
		TSSK3	1.33555	ACBD4	1.72011		NOL9	1.2292	TIMP1	1.54502	ASPHD1	1.64259		TMEM187	1.29157	SLC30A1	1.40399	METRNL	1.49028
		SOX2	1.33208	ECHDC2	1.71909		TM4SF1	1.22865	FRMD8	1.54443	SLC26A11	1.64183		RAB11FIP3	1.29114	RNVU1-18	1.40396	MAP3K7CL	1.48858
		ZNF503	1.32931	DTNA	1.71751		UQCC1	1.22861	HIST1H2BK	1.54318	PLK2	1.6415		NPEPL1	1.29109	SNHG15	1.40133	RPS15	1.4879
		MXD4	1.3259	TUBA4A	1.71422		SNORD116-22	1.22829	NRP2	1.54284	CDH1	1.63949		BHLHE40	1.29077	LIMS1	1.40098	MAPKAP1	1.48727
		RASSF4	1.32461	MYL5	1.6981		TRIM5	1.22777	ZFYVE1	1.54256	MICAL2	1.63887		YBEY	1.29061	FOLR3	1.40067	SEC14L2	1.48705
		LAMB2	1.32421	PSAP	1.69521		RRAGC	1.22768	FADS3	1.54054	GCNT3	1.63863		WFDC3	1.29057	FRMD6	1.40059	SNHG15	1.487
		LOX	1.32247	LEPREL1	1.69144		PRKD2	1.22716	FOSL2	1.5404	SERPINF1	1.63757		PRSS23	1.29035	PTPN12	1.40024	EMILIN2	1.48639
		MYL5	1.32003	FAM13C	1.69045		PRPF18	1.22671	CKB	1.54026	CCDC103	1.63667		UBXN6	1.29013	ERO1A	1.39996	HSPA6	1.48629
		CPA6	1.30944	TRIM9	1.68956		MARCH8	1.22644	PIK3R2	1.53998	PXDC1	1.63616		ACPP	1.2901	PDE4B	1.39917	TIMP3	1.48507
		APIP	1.30861	CXorf28	1.68904		PROCR	1.22635	NRBP2	1.53933	CD14	1.63352		ARPC1B	1.29	ISG20	1.39875	IRS2	1.48367
		COL5A2	1.30861	FILIP1L	1.68775		HSD17B7	1.22574	PDCD4	1.53877	COL4A6	1.63309		TRNP1	1.28984	ECM1	1.3977	GSK3B	1.48267
		SH3BP2	1.30725	IRX1	1.68703		INPP1	1.22411	NDRG1	1.53874	DUSP5	1.63247		C4orf3	1.28955	LINC00938	1.39612	TCEB3	1.48265
		LARGE	1.30654	C1S	1.6863		GXYLT1	1.22358	SHC1	1.53653	C8orf4	1.63173		SDF4	1.28948	LBH	1.39578	CRKL	1.48155
		PREP	1.29896	FAM3C	1.6804		IRF9	1.22332	SDC3	1.53652	RHBDF2	1.6307		HPCAL1	1.28916	TIPARP	1.39568	CITED2	1.48083
		TNFSF10	1.29789	MRC2	1.67767		PCSK1N	1.22324	GAMT	1.53602	ABCC3	1.62654		YIPF3	1.28809	RNU6-1	1.39404	PARM1	1.48068
		FAM63A	1.29753	PGK1	1.67367		BTG1	1.22293	MDK	1.53593	KLHDC8B	1.62512		TBC1D17	1.28771	TPM1	1.39367	TOMM34	1.47986
		LOC100506100	1.29749	CKB	1.6733		STX6	1.22211	ANKRD29	1.53375	COL1A1	1.62448		CMIP	1.28758	TAGLN	1.39354	SLC25A25	1.47941
		KLHL13	1.29555	ZNF436	1.67108		MGMT	1.2219	PNPO	1.53352	HAVCR1	1.62433		VAT1L	1.28634	IL24	1.3933	IL1RN	1.4786
		IFITM10	1.29491	PLXNA3	1.66917		FBXL5	1.22171	MEGF8	1.53283	ZFYVE1	1.62323		WNT7B	1.28612	TBX2	1.39036	GLIS3	1.47663
		APLP1	1.2933	MANSC1	1.66791		STK17A	1.2216	SLC40A1	1.53201	MIR22HG	1.62278		MXI1	1.28598	RNU1-1	1.38948	PNLIPRP3	1.47605
		LYPD1	1.2819	COL4A5	1.6678		SLC25A15	1.22124	C10orf54	1.53154	MAPRE3	1.62125		C8orf37	1.28567	SPRY4	1.38893	MIR1275	1.47392
		ARL6IP5	1.28099	C10orf11	1.6674		RMND5A	1.22119	NEAT1	1.53131	MYOF	1.61841		LINC01119	1.28555	KCTD5	1.38828	RNU1-1	1.47352
		RNASE4	1.28087	HNMT	1.66719		NRG1	1.22077	CA12	1.52723	APOBEC3C	1.6159		TMEM45A	1.28545	MGP	1.38733	PPP1R3C	1.47254
		PREX1	1.2792	PRSS35	1.66492		SAV1	1.22067	ASCC3	1.52602	RHBDF1	1.61476		TMEM47	1.28464	GEM	1.38729	SNAR-A1	1.47123
		CIB2	1.27487	CRELD1	1.66487		FADS3	1.22035	HAPLN3	1.52556	BMP1	1.61271		SLC25A42	1.28414	PDE4B	1.38619	NCEH1	1.47104
		ABTB2	1.27053	ELMOD1	1.66371		CCND1	1.22007	IRF9	1.52488	SNORD4B	1.61253		PRKCD	1.28399	TP53BP2	1.38583	SLIT2	1.47081
		UNC93B1	1.26714	VSTM2L	1.66139		ATP6V1H	1.21958	SEC14L4	1.52371	EEF1A2	1.61239		ACAD11	1.28387	PFKFB3	1.38558	TSC22D1	1.47029
		LRIG3	1.26705	MOXD1	1.66102		BTG3	1.21942	GCNT3	1.52344	TSPAN33	1.61192		SEC14L1	1.28381	RHOBTB3	1.38532	PPP3CC	1.46885
		ZNF608	1.26684	PLCD1	1.66035		EPM2AIP1	1.21935	SEMA4G	1.52307	CDC42EP2	1.61016		GPC6	1.28358	CD68	1.38523	SYTL3	1.46844
		EFEMP2	1.26642	SCD	1.65317		UPRT	1.2193	BFSP1	1.52196	CRELD1	1.60766		RPL13	1.28329	QSOX1	1.38479	CYSRT1	1.4673
		TMSB4X	1.26505	COMTD1	1.64904		ZC3HAV1	1.21807	PTK2B	1.52027	IRF9	1.60631		ADD3	1.28327	SNAPC1	1.38199	NKX3-1	1.46721
		GPR39	1.26211	PARP9	1.64458		RAD51C	1.21785	SCD5	1.51958	LIMA1	1.60353		LARP6	1.2831	TNC	1.38167	HIST1H4H	1.4671
		NEURL1B	1.25864	PDZRN3	1.64439		COQ10B	1.21773	IFI6	1.51932	RELB	1.60198		INPPL1	1.28294	H1F0	1.38149	FXYD5	1.46641
		PGM1	1.25422	MXI1	1.63824		KCTD11	1.21697	DNAJB9	1.51886	OCIAD2	1.60163		ATP6V0A1	1.28277	DCN	1.38123	TOM1L2	1.46579
		COL4A5	1.25285	PPP1R3C	1.63803		YBX3	1.21576	QPRT	1.51853	GPRC5C	1.60052		MKNK2	1.28239	DENND5A	1.38097	TSPYL2	1.46563
		ZNF827	1.24969	SGSM2	1.63584		STX12	1.21474	TMEM132A	1.51763	ANXA13	1.59709		PPFIBP1	1.28224	CEMIP	1.38021	PMEPA1	1.46452
		LZTS2	1.24926	GOLGA8B	1.63092		ATP6AP2	1.21445	MAP3K8	1.51739	ECE1	1.59668		SLC27A1	1.28125	LRIG1	1.37922	FCRLA	1.46388
		METTL7A	1.24849	INSIG2	1.62885		SOX4	1.21383	ZDHHC1	1.51623	CAPG	1.59626		PRICKLE2	1.28117	FBN2	1.37893	DPYSL4	1.46346
		CHD3	1.24704	NREP	1.62645		NUDT18	1.21379	SPARC	1.51609	LOC100506860	1.59617		TMEM175	1.28113	ATP2B4	1.37858	WISP1	1.46346
		OLFML2B	1.24649	CEND1	1.62542		RAB5B	1.21342	PHLDB3	1.51603	PARP14	1.59587		TNIP1	1.28099	CCNL1	1.37758	CFAP20	1.46278
		RHOB	1.24202	ITGB8	1.62396		FAM134C	1.21316	NFKB2	1.5148	AGFG2	1.59541		NADSYN1	1.2808	TGFBI	1.37699	SCG2	1.46272
		ARHGAP29	1.24121	FAM65B	1.6238		C11orf54	1.21302	MOAP1	1.51356	WDR45	1.59301		XBP1	1.28059	RASD2	1.37666	SMOC1	1.46178
		APCDD1	1.24097	ASAP3	1.62074		RBPMS2	1.2128	BCAM	1.5133	ALDH1A3	1.59275		YBEY	1.28044	PNLIPRP3	1.37598	ATP2A2	1.46133
		MDK	1.24062	TPP1	1.61857		UPK3B	1.21262	LTBP3	1.51154	CA8	1.59152		RAB40C	1.28011	LNPEP	1.375	IL1F10	1.46106
		PLOD2	1.23705	APOL1	1.6162		ING4	1.21248	STOM	1.51116	SPECC1	1.59148		PLSCR3	1.27933	PPP4R4	1.37497	TSPYL2	1.45979
		PCMTD1	1.23661	TNS3	1.61478		MEF2A	1.21195	CROT	1.51042	QPRT	1.59119		RIMS3	1.27916	CRABP2	1.37436	GALNT9	1.45916
		H6PD	1.23396	HBP1	1.61273		COMTD1	1.21171	MAPRE3	1.50982	PPP1R3C	1.58422		P4HA1	1.27906	RANBP6	1.37359	OR2A42	1.45849
		LPHN1	1.23282	GPR162	1.6116		RBM24	1.21132	C9orf16	1.50954	LXN	1.58262		HAS2-AS1	1.27869	MCL1	1.37319	KLF2	1.45809
		MAP1LC3A	1.2316	LOXL1	1.61117		ZNF217	1.21112	TPCN1	1.50789	AMOTL1	1.58221		MIB2	1.27815	RASD1	1.37307	S1PR3	1.45636
		BICD1	1.23153	SLC4A7	1.61117		GOLPH3L	1.21078	ZNF358	1.50762	PI4K2A	1.58208		CAPS	1.2781	NRP1	1.37303	TBX2	1.45601
		AGRN	1.23112	FAM20C	1.60789		SNORA61	1.21063	ABCC3	1.50567	SLC23A1	1.58039		ESYT2	1.278	IL36B	1.3724	IL36B	1.45552
		SOX13	1.22733	HDAC5	1.60135		UBXN7	1.21038	GOLGB1	1.50499	PSAP	1.58018		AP1B1	1.27796	FTH1	1.3719	UBC	1.45508
		TCN2	1.22708	HSD11B1L	1.59829		E2F7	1.21006	POLD4	1.50497	CERCAM	1.58012		CES2	1.27776	NAV2	1.37117	NRP1	1.45497
		TRIM22	1.22622	PLCD3	1.59206		SARS	1.20954	TMEM175	1.50397	ISCU	1.57892		FAM46C	1.27774	BEX1	1.37107	GALNT12	1.45494
		SPARC	1.22377	C1RL	1.59076		BBIP1	1.20921	ASGR1	1.5034	TMEM59L	1.57667		RFTN1	1.27772	BCL6	1.37052	TMEM2	1.4543
		LINC01089	1.22019	ITGA9-AS1	1.58848		NBR1	1.20857	GRAMD1A	1.50285	IKBKE	1.57603		TNKS1BP1	1.27751	FDCSP	1.37026	BIRC2	1.45398
		LTBP3	1.22013	ABCA1	1.58818		ZNF195	1.20794	CADM4	1.50248	TNFRSF10D	1.57471		JAM2	1.27702	GALNT12	1.37025	TBC1D2	1.45388
		RARB	1.21958	DBP	1.58668		ARFGAP3	1.20734	DUSP6	1.50228	YPEL2	1.5743		FAM214A	1.277	SMC2	1.36982	SNORD13	1.45388
		AGPAT4	1.21784	CD9	1.58513		C2orf74	1.20665	CYB5D2	1.5	SLFN5	1.57329		MZF1	1.27621	VPS37C	1.36897	ZC3H12C	1.45359
		CADM4	1.21744	RAB6B	1.58319		SLC9A3R1	1.20661	FUCA1	1.49748	CD44	1.57209		FAM127A	1.27621	ITGA5	1.36868	KIAA1683	1.45304
		MIR125B1	1.21729	MIR1914	1.58279		C2CD3	1.20631	IQGAP2	1.49728	KRT8	1.571		GLI4	1.27595	CNTNAP1	1.36843	HMOX1	1.45187
		C1R	1.21285	IFI44L	1.58004		PIDD1	1.20619	DDIT4	1.49639	MT2A	1.57027		FCRLA	1.2759	ABHD2	1.36836	PNP	1.45165
		THBS3	1.21247	TMSB4X	1.5766		TGIF1	1.20599	DUSP1	1.49567	KCTD11	1.56926		S100A3	1.27577	EHD1	1.36828	ACSL1	1.4504
		GPR162	1.21151	TACR1	1.57364		PUS3	1.20593	ZFP36	1.49524	PTPRF	1.56915		CSTF2T	1.27566	MT1X	1.36819	FYN	1.45023
		ROBO1	1.20906	CNTNAP1	1.5731		OFD1	1.20569	NCKAP5L	1.49517	CITED4	1.56865		HIST2H2AA4	1.27556	RAI14	1.36675	DIRAS3	1.44711
		TNFRSF19	1.20677	RRAS	1.56647		GLI4	1.20568	AACS	1.49418	IQSEC2	1.56774		STARD10	1.27546	TSPYL2	1.36533	DNAJC5	1.44573
				PI15	1.56445		EAPP	1.20566	ARSD	1.49404	NINJ1	1.56654		MTSS1	1.2753	MIR1275	1.36475	DHRS3	1.44467
				PLA2G16	1.56408		BRWD3	1.20529	CAMK1D	1.49386	GPX3	1.56613		GJB2	1.27481	DNER	1.36432	SHB	1.44416
				HRCT1	1.5627		DHRS7	1.20484	CITED4	1.49386	RND1	1.56443		ARHGAP44	1.27417	ALDOC	1.36406	RPL29	1.44408
				PLD3	1.55844		PJA2	1.2048	ITGA3	1.49374	NFKBIA	1.56423		IP6K2	1.27385	HIST1H2BG	1.36285	RRAGA	1.44315
				RDH10	1.54898		MARCH2	1.20476	ADORA2B	1.49369	TNIP1	1.56343		PTGS2	1.27384	IL33	1.36256	RAI14	1.44244
				PPM1M	1.54748		SYNPO	1.20456	TMEM68	1.49323	FADS3	1.56259		MICAL2	1.27352	OSGIN2	1.3623	PPIF	1.44231
				DLG4	1.54512		COL4A5	1.20441	MGRN1	1.49298	C19orf71	1.56154		RCN3	1.27341	C1orf198	1.36187	IGFBP4	1.44177
				TCN1	1.54474		TAF11	1.20436	UCP2	1.49293	TPM1	1.5615		PRRC1	1.27336	ZP3	1.36153	EPAS1	1.43943
				DBNDD1	1.54142		TSC22D1	1.20423	EVA1C	1.49254	EPHX1	1.56085		PAM	1.27327	CD44	1.36107	PORCN	1.43908
				UNC5C	1.54084		ARL4D	1.20409	RP2	1.49173	ITGA2	1.56041		NMI	1.27321	CLDN1	1.35997	RRM2	1.43864
				COL5A2	1.53768		MAPRE3	1.20403	PADI2	1.49159	CHP1	1.55758		MVP	1.27318	RBMS1	1.35982	TNFSF9	1.43441
				BAMBI	1.53763		TMEM2	1.20378	MAPK11	1.4912	KRT18	1.55697		C1R	1.27291	TOM1L2	1.35932	HIST1H2BG	1.43394
				CXCL16	1.5366		ZNF579	1.20335	F11R	1.49083	SERPINA1	1.55524		MATN2	1.27282	LPXN	1.35846	RPS7	1.43245
				BICD1	1.53221		NACC2	1.20317	CACNG6	1.4904	NUDT18	1.55422		TRIM9	1.27268	BTN2A1	1.35799	PDRG1	1.43222
				FOXO4	1.5285		TCEAL1	1.20215	BTBD11	1.48992	TNS3	1.55335		CHST7	1.27231	KCNS1	1.3579	WNT7B	1.43182
				RARA	1.52832		CITED4	1.20212	ACBD4	1.48869	POLD4	1.55243		KLHDC2	1.272	RAB3B	1.35707	JMJD6	1.43179
				PCSK1N	1.52797		AGR2	1.20168	ARRB1	1.4878	SGK223	1.55196		CCDC102A	1.27185	PGAM1	1.35657	POU2F2	1.43161
				JUP	1.52628		INSIG2	1.2013	PRAF2	1.48634	YPEL5	1.5519		CPA4	1.27185	NRIP3	1.35556	NLRP3	1.43151
				HAS2	1.52471		TBC1D10A	1.20126	FN3K	1.48621	CMBL	1.54999		HM13	1.2714	EMILIN2	1.3553	LINC00938	1.43073
				TMEM161B-AS1	1.52465		ZBTB25	1.20123	FBXL2	1.48603	SHISA4	1.54978		SPATC1L	1.27123	SERPINB8	1.35414	PPP2R2B	1.43038
				LMO3	1.52444		TERF2IP	1.20058	FAM98C	1.48526	HIST1H2AC	1.54893		PJA2	1.27122	MSI2	1.35408	CTSS	1.42985
				TMEM38A	1.52103		SLU7	1.20049	CHPF2	1.48508	ADCY9	1.54866		HPCAL1	1.27121	AK4	1.35269	VKORC1	1.42954
				LOC100129917	1.51967		ABCB6	1.20049	HTRA1	1.48502	HOMER3	1.54826		ARHGAP44	1.27107	CALB2	1.35246	BRSK1	1.42791
				KIAA1161	1.51464		FOSL2	1.20039	CRYL1	1.48262	PNMAL1	1.547		GINM1	1.27098	GSK3B	1.35231	FAT1	1.42744
				ISG20	1.51328				FBLIM1	1.48144	POLH	1.54686		BDKRB1	1.27083	RRM2	1.35185	DESI1	1.4274
				PCMTD1	1.50916				ABHD4	1.48119	FA2H	1.54669		SPRED2	1.27053	CITED2	1.35144	TNIP3	1.42687
				COL18A1	1.50754				RIN1	1.48021	STAT3	1.54659		CCDC106	1.2705	EPM2AIP1	1.35101	GATAD2A	1.4264
				TRAPPC6A	1.50729				ALDH1A3	1.47977	FUCA1	1.54566		SLCO4A1	1.27006	PCNX1	1.35083	KRTAP1-5	1.4261
				MCC	1.50646				AK1	1.47942	RNF19B	1.54484		HIST1H2AC	1.26974	LRIG1	1.35051	ZP3	1.42567
				FSCN1	1.50475				LXN	1.47881	SLC12A4	1.54472		CCDC85B	1.26948	VEGFC	1.34903	NOMO1	1.42525
				TNFRSF25	1.50432				SNORD116-21	1.47864	MARCH2	1.54438		DCN	1.26892	CCL26	1.34819	NAV2	1.42498
				ABI3BP	1.50346				SPSB3	1.47861	PLBD2	1.54333		BLK	1.26851	RIOK3	1.34798	BNIP3	1.42442
				IFIT1	1.50335				BCL2L1	1.47852	PPM1M	1.54301		PLPP3	1.26825	KRTAP1-5	1.3478	LRIG1	1.42373
				CYB5D2	1.50179				VGLL3	1.47815	TANC2	1.54243		NBPF9	1.2682	GADD45B	1.34778	BRI3BP	1.42327
				ADAMTSL1	1.49759				AMOTL1	1.4773	ABHD4	1.54198		LOXL4	1.26814	OR2A42	1.34777	SBDSP1	1.42263
				DYRK1B	1.49594				ZSWIM8	1.47516	MOSPD1	1.53713		LOC729451	1.26811	MAP1LC3A	1.34738	PTPRN	1.42085
				PFKL	1.49537				GLRX	1.47506	CACNA1G	1.53532		DEGS1	1.268	RIPK2	1.34705	ZSWIM4	1.4205
				EPHA3	1.49401				HIST1H1C	1.4741	HKDC1	1.53516		BEX1	1.26794	TNFAIP8	1.3465	FAM96B	1.42048
				MAP3K12	1.4931				GABARAPL1	1.47408	SYTL2	1.5344		ALK	1.26766	TNF	1.34639	ESM1	1.41743
				ZNF503	1.49203				ZMIZ2	1.47407	SERINC2	1.53433		PAG1	1.2675	PDLIM7	1.34637	RELA	1.41684
				PFKFB3	1.48995				MFI2	1.47406	PAPLN	1.53427		STUB1	1.26741	G0S2	1.34621	SYT7	1.41655
				PGM2L1	1.47592				ZER1	1.47347	HHIPL2	1.53185		TOM1	1.26595	MSL3	1.34602	RNA5S9	1.41617
				FUT11	1.4741				STMN3	1.47323	CHST11	1.53033		RNA28S5	1.26581	HPS3	1.34586	EDN1	1.41443
				LOC155060	1.4715				MAP2K6	1.4714	TYMP	1.53008		HPCAL1	1.26564	PGAM4	1.34557	SYNDIG1	1.41428
				PPP2R5B	1.47079				MOSPD1	1.47139	SNORD116-21	1.52939		FLOT2	1.26558	BHLHE41	1.34469	FCGRT	1.41393
				PFKP	1.46008				ARAP1	1.47036	EHD1	1.52912		VEGFB	1.26533	GCH1	1.34434	MAGED4B	1.41386
				SPATA20	1.45563				TSKU	1.47005	PGPEP1	1.52795		TICAM1	1.26511	DUSP14	1.34378	AKAP12	1.4137
				EPHA4	1.45516				CCDC90B	1.46966	PLAUR	1.52634		RWDD2A	1.26501	IRAK2	1.34376	RPS7	1.41293
				UNC93B1	1.4533				STEAP2	1.46851	HPGD	1.52626		RSU1	1.26469	SMTN	1.34282	LOC645166	1.41243
				LZTS3	1.44783				S100A3	1.46848	DUSP6	1.52624		TFAP2A	1.26454	FOSL1	1.34263	REXO1	1.41164
				SAMD5	1.4458				SLC12A4	1.46848	SLC27A1	1.52601		PCYOX1	1.26453	MARCH4	1.34231	RAB5C	1.40996
				MAF	1.44223				CTSS	1.46757	LINC00294	1.52576		CD68	1.26427	ZNFX1	1.34218	UBQLN1	1.40985
				RHOB	1.43933				STAT4	1.46743	ALPK2	1.52564		GCHFR	1.26384	HIST2H4A	1.34203	AGO2	1.40979
				ABCA7	1.43451				SCARB1	1.46671	DCP1B	1.52494		SEC24B	1.26321	NDRG1	1.34196	ERCC1	1.40975
				NISCH	1.43346				LAMC2	1.46669	PPFIBP1	1.52397		SLC22A4	1.26302	CA12	1.34192	PDK3	1.40671
				THRA	1.4327				ADCY9	1.46646	TYMSOS	1.52294		PREP	1.26296	PPFIA1	1.34176	ST3GAL2	1.40597
				BAI2	1.4318				SPECC1	1.46569	CXCL3	1.52274		PICK1	1.26286	BTG3	1.34158	EGR2	1.40547
				CSRP1	1.43162				PHPT1	1.46556	EGFR	1.52122		SIX5	1.26255	BIRC3	1.3413	KLHL29	1.4054
				DENND2A	1.43095				QPCT	1.46552	TGFB2	1.52043		ARMC10	1.26231	SERTAD1	1.34004	GPR3	1.40518
				PLEKHA4	1.43031				RFX5	1.46523	MOAP1	1.52018		TMEM154	1.2623	NFKBIE	1.33972	NACC2	1.40505
				TRIM22	1.4282				VCAN	1.46486	CLIP2	1.51955		PCYOX1	1.26215	TSPYL2	1.3385	TUBB2A	1.40499
				SEPT4	1.42477				GATS	1.46438	TPCN1	1.51939		SDC2	1.2621	TMEM132B	1.33819	MAP2K3	1.40444
				EPHB3	1.42418				TMEM150A	1.46433	NOTCH3	1.51876		PTOV1	1.26206	NABP1	1.33813	PGK1	1.40406
				SERINC5	1.42307				TOM1	1.46406	KDM4B	1.51845		CSMD2	1.26183	ZP1	1.33667	PPP4R4	1.40397
				NOVA2	1.4211				EPAS1	1.46385	TAPBP	1.51818		SLC30A5	1.2618	TRIM52	1.33619	MCL1	1.40377
				ARRDC4	1.4209				SEMA4B	1.46374	SRPX	1.51241		CDC42EP2	1.26176	MGP	1.33527	TANC2	1.40345
				CRYL1	1.41842				SLC35E3	1.46282	BCL2A1	1.5123		DGKA	1.2617	SLC22A4	1.33499	PIK3CD	1.40287
				SGSH	1.41833				STAT3	1.46276	FSTL1	1.51118		LINC00997	1.2616	RNU4ATAC	1.3348	DAB2	1.40286
				ARID5B	1.41651				ACSF2	1.46134	GNPTG	1.50984		FAM214A	1.26149	LAMB2	1.33422	UBR4	1.40283
				SYNM	1.41541				CTTNBP2NL	1.46129	DFNA5	1.50952		SDF4	1.2614	TK1	1.33386	COL7A1	1.40245
				ISG15	1.41493				FBN2	1.4611	STAT4	1.50926		RAB7B	1.26135	UBQLN1	1.33369	ITGB1	1.40216
				KLHL24	1.41487				PDK4	1.46072	TMEM63B	1.50907		SLC1A1	1.26125	PCSK5	1.33285	LCN2	1.40125
				SIAE	1.4145				SLC16A5	1.46057	ZNF358	1.50898		NRN1	1.26125	MAP1LC3B	1.33276	VCX3A	1.40033
				CHST1	1.41371				EGFR	1.45977	SLC35E3	1.50687		TUBB3	1.2611	FLJ41455	1.3325	FBXO32	1.40032
				LOC100130417	1.41055				SLC29A3	1.45925	TM4SF5	1.50669		WSB2	1.26095	GLIS3	1.3324	GCLM	1.3998
				SCARB1	1.40951				MICAL1	1.45895	PORCN	1.50627		REEP2	1.26082	TNFRSF1B	1.33226	TNFAIP3	1.39957
				SCAMP5	1.40927				CERCAM	1.45861	SAT1	1.50626		TMEM248	1.26064	RNU1-3	1.33181	CSTB	1.39889
				TUBG2	1.40436				TRPA1	1.4583	ZFP36L1	1.50578		LBH	1.26042	TMEM159	1.33146	CSNK1E	1.39883
				AP1G2	1.40339				MGST2	1.45821	SDSL	1.50524		UPK3BL	1.26031	IGFBP7	1.33109	ADAMTS6	1.3987
				FOXO1	1.40272				HGSNAT	1.45647	RIN1	1.50491		CBLB	1.26015	PSMD12	1.33066	RASD1	1.39822
				CSF1	1.40238				SERPINF1	1.45634	CRIP2	1.50458		EFEMP2	1.25997	HAS2-AS1	1.33053	DDIT4L	1.39801
				CERCAM	1.4022				TCN2	1.45567	ADORA2B	1.50424		APBB1IP	1.2599	LUZP1	1.33053	PLEKHA1	1.39783
				PRICKLE4	1.40147				PLK2	1.45533	DDR1	1.50421		CAPNS1	1.25971	GFPT2	1.33042	KLHL21	1.3976
				SOX13	1.40018				APH1B	1.45511	MTRNR2L2	1.50402		MARCH2	1.25967	FCGRT	1.3297	SRC	1.39701
				OPHN1	1.39885				LOC158960	1.455	VPS13C	1.50359		VASN	1.2596	FHL2	1.32918	KLHL8	1.39637
				ABCC3	1.39859				HAVCR1	1.45434	GAA	1.50242		FIG4	1.25959	TUFT1	1.3288	TMEM233	1.39592
				GGT7	1.39827				MICALL1	1.45426	IFI35	1.50173		MEF2D	1.25936	CPD	1.3287	TMEM79	1.39516
				ST3GAL1	1.39732				IFITM3	1.45321	C2orf82	1.50162		AKIRIN1	1.25935	TCP11L1	1.32838	HSPA1B	1.39498
				KDM3A	1.39252				LUCAT1	1.45029	CAMK1D	1.50149		CD6	1.25889	RELB	1.32792	CDC14A	1.3937
				DLX5	1.39176				TRAK1	1.45015	PIK3R2	1.50102		SLC35E3	1.25845	WDFY1	1.3278	EML1	1.39289
				SEMA3C	1.38746				PI4K2A	1.4501	FBN2	1.50064		TFG	1.25841	P4HA1	1.32739	SOCS1	1.39255
				MBTD1	1.38734				DEPDC7	1.44924	P4HA2	1.50045		PEX19	1.25817	CCNE1	1.3273	MTURN	1.39005
				SDHAP3	1.38687				TMEM54	1.44859	TRAPPC6A	1.50019		FBXO18	1.25752	PPFIA1	1.32683	AEN	1.38982
				MAGED1	1.38532				BDH2	1.44767	ANKRA2	1.50005		IDUA	1.25743	NCEH1	1.32654	EHD1	1.38776
				SFXN3	1.38502				MKNK2	1.44753	DHRS1	1.49998		SHROOM2	1.25739	TMEM59	1.32596	PNPLA2	1.38767
				SYT11	1.38458				DNAJC4	1.44732	TRIM8	1.49905		VEGFA	1.25722	TNC	1.32595	MAN2B1	1.38758
				ECM1	1.37552				COL4A1	1.44611	ZYX	1.49856		ARL6IP5	1.25717	CLCF1	1.32512	CD70	1.3873
				OFD1	1.37312				TIMP2	1.44529	ZBED5	1.49827		C4orf47	1.25707	RUSC2	1.32492	PLGRKT	1.38699
				ARSA	1.37274				CAPG	1.44529	MIR421	1.4981		SDHAF1	1.25681	VAMP1	1.32483	MFSD2A	1.38686
				KLHL13	1.37172				ACSL4	1.44528	CTSB	1.49797		IL18	1.25679	HIST1H4H	1.3236	ATL3	1.38672
				SLC4A3	1.36872				MSX2	1.44438	SLC23A2	1.49722		SEMA3B	1.25659	LIMS1	1.32347	AKIRIN2	1.38661
				LZTS2	1.36725				GGT1	1.44417	ACSL4	1.49672		MAGED2	1.2565	ARID3A	1.32267	MSMP	1.3858
				CALD1	1.36435				IQSEC2	1.44323	TLCD2	1.49652		TBC1D2	1.25648	C1S	1.32166	PID1	1.38517
				FAM229A	1.36208				EVA1B	1.44301	CLIP4	1.49622		RAB27B	1.25644	SPRY2	1.32152	NRGN	1.38488
				PTN	1.35841				NUDT18	1.44207	CEACAM6	1.4961		PCSK5	1.25629	PLD6	1.32137	MRPS18C	1.38443
				NBEAL2	1.35525				MAGED1	1.44054	ORAI2	1.49532		HAGH	1.25607	PPM1D	1.32123	PDE4D	1.38373
				DAPK2	1.35424				FAM109A	1.44046	APP	1.49505		ITM2B	1.25603	PAM	1.32002	SNHG15	1.38355
				ZNF862	1.34795				MARCH2	1.44026	SLC40A1	1.49502		ASPHD1	1.25595	SMC2	1.31986	DAZL	1.3834
				METRN	1.34702				PIDD1	1.44015	CAPN2	1.49324		TMSB10	1.25581	THBS1	1.31947	NECTIN2	1.38315
				FAM63A	1.34597				SIPA1L3	1.44003	EPHA2	1.49311		LACTB	1.25561	ALPL	1.31857	OLIG2	1.37972
				STAT2	1.34586				HMGCL	1.43955	F11R	1.49309		PGM1	1.25547	HMGA2	1.31805	RIPK2	1.37937
				KDELR3	1.3456				DTX3L	1.43927	GSN	1.49262		TENM4	1.25531	COL7A1	1.31719	MPRIP	1.37925
				GXYLT2	1.34301				LPPR3	1.43904	EML2	1.49258		MOB3A	1.25519	ADD3	1.31624	LBH	1.37786
				BBS2	1.34208				SLC9A7	1.43856	BCL2L1	1.49239		HEG1	1.25413	ARFGEF2	1.31623	PCSK5	1.37767
				PLOD2	1.34068				TRAF4	1.43794	NRBP2	1.4917		LIMS1	1.2538	STOM	1.31533	GEM	1.3769
				HERC2P2	1.33637				PLAUR	1.43781	SHANK2	1.49099		SLC22A23	1.25376	CYB561A3	1.31489	TMEM114	1.37672
				SPACA6P	1.33328				LOC283070	1.43713	FBXO44	1.49076		DENND1A	1.25363	PRKCH	1.31349	KCTD5	1.37455
				DHRS13	1.33201				DFNA5	1.43681	PTRF	1.4906		PLCD4	1.25362	TRIM33	1.31332	TUBB	1.3743
				LHPP	1.33111				NBR1	1.43476	TAF13	1.4901		RPN2	1.25335	DACT1	1.3124	SPSB1	1.37396
				BTN3A3	1.32986				COL18A1	1.43405	SFRP4	1.4894		MGARP	1.25303	MAP3K8	1.31227	FICD	1.37381
				APIP	1.32983				IL18	1.434	TRIAP1	1.48933		RASSF4	1.25299	SIK1	1.31221	PPP1R14C	1.37341
				LTBP4	1.32721				PNMAL1	1.43351	FRMD8	1.48901		HIVEP3	1.25289	NECTIN3	1.3118	TPM1	1.37336
				TMTC4	1.32474				RHPN1	1.4329	CDC42EP3	1.48769		LINC00938	1.25269	DTX2	1.31104	ALPL	1.373
				TCF7L1	1.32463				SLC26A11	1.43174	PRAF2	1.48651		H2AFJ	1.25193	RRAGA	1.31089	CRACR2B	1.37257
				CCNL2	1.32447				C7orf60	1.43122	PCMTD1	1.48649		MAP6	1.25182	MXRA7	1.31056	CRYAB	1.37172
				WDR60	1.32242				CFD	1.42995	PAQR5	1.48649		MSMO1	1.25178	P4HA2	1.31037	RALY	1.37131
				ABHD14A	1.31963				CCND3	1.42968	S100A6	1.48628		STX6	1.25172	PCOLCE2	1.31016	JADE1	1.3713
				RALGDS	1.31673				AEN	1.42953	STOM	1.48331		METRNL	1.25171	TBC1D9	1.30978	SPRED2	1.37089
				SEPT9	1.3143				MT2A	1.42931	TMEM159	1.48322		STK40	1.25158	SMPDL3A	1.30791	XPO6	1.37075
				COL5A1	1.31293				SIRT2	1.42877	PROCR	1.48311		MSRB2	1.25145	NRGN	1.30679	RRP12	1.37062
				LYPD1	1.31191				CACNA1G	1.42786	ATP6V0D1	1.48298		SLC15A3	1.25119	PEX19	1.30664	SDF4	1.37039
				ENG	1.31038				EHD1	1.42775	KIAA1462	1.482		GADD45A	1.25109	PKM	1.30655	PDE4B	1.3702
				COL8A1	1.31038				LAMA5	1.42623	MATN2	1.48183		SPTY2D1	1.25091	PAPPA	1.30548	SLC22A4	1.37017
				GLUL	1.30688				NPDC1	1.4257	PLIN2	1.48172		TMED7	1.25043	SPAG9	1.30356	DPP9	1.36983
				PER3	1.30545				EPHX1	1.42539	GOLGB1	1.4816		ECH1	1.25029	ZNF395	1.30262	ZNF331	1.36954
				KDM6B	1.30427				PRKD2	1.42455	CAST	1.4815		C2CD2	1.2501	HCST	1.30248	RSPO3	1.36944
				ZNF608	1.30233				TST	1.42406	CTSF	1.48096		DZIP1	1.24984	HCCS	1.30175	SLC30A1	1.36881
				SOX2	1.30007				APOL2	1.42346	SIRT2	1.48022		MTMR4	1.24981	TUBB6	1.30166	GRB14	1.36795
				C19orf66	1.29894				TSPAN33	1.42282	NMRK1	1.48002		SIRT2	1.2498	ADD3	1.30123	SMAD7	1.36754
				DNASE1L1	1.29765				SIL1	1.42266	ING4	1.47935		SEMA4B	1.24944	TOMM34	1.30115	CDKN1A	1.36682
				VAMP5	1.29593				TRPM4	1.42082	MFI2	1.4792		FNBP1	1.24938	HILPDA	1.30092	ANTXR1	1.36647
				TNFSF10	1.29174				ABTB2	1.4207	BCAM	1.47857		RBFOX2	1.24929	POLR2A	1.3004	PPFIA1	1.36612
				RIMS3	1.28811				SLC12A7	1.4198	AHCYL2	1.47805		RAB40B	1.24921	BID	1.30021	SEPT11	1.36586
				ACTA2	1.2874				BMP1	1.41891	SFXN3	1.47783		SLC9A7	1.24904	SPTAN1	1.29963	PPP2R5B	1.36517
				GPR39	1.28667				PPAP2A	1.41799	BBS1	1.47759		PGRMC2	1.24896	SLCO4A1	1.2992	FAM107B	1.36491
				MSI2	1.28598				DTX2	1.41784	ATG2A	1.47699		SYAP1	1.24877	DACT1	1.29896	RPL8	1.36478
				MT1F	1.28595				CHP1	1.41781	SLC30A1	1.47694		ZNF791	1.24864	FNDC3B	1.29853	STOM	1.36474
				PDHX	1.28433				GYG2	1.41685	TMEM106B	1.47628		TNFSF13B	1.24814	NUP50	1.29793	CACNA1A	1.36447
				GRN	1.284				HSPA4L	1.41636	PLSCR4	1.47619		TAGLN3	1.24807	PKM	1.29783	FST	1.36432
				TLE3	1.28315				CFH	1.41498	CYB5D2	1.47514		ALKBH6	1.24804	NOTCH2	1.29759	DDA1	1.36418
				MIR568	1.28281				ING4	1.4149	UGT1A9	1.47456		LRFN3	1.24794	CRYAB	1.2971	CMTM3	1.36409
				RNASE4	1.28265				TSPAN14	1.41436	SELENBP1	1.47445		TP53INP1	1.24776	SOCS1	1.29706	NABP1	1.36393
				DUSP16	1.27879				C19orf66	1.41388	SERINC5	1.47397		TBC1D22A	1.24772	EVA1A	1.29703	SNAPC1	1.36352
				PREX1	1.27578				RNASE4	1.41366	BLOC1S2	1.47362		MEG3	1.24771	FBXO28	1.29565	CTGF	1.36287
				ITM2C	1.27237				FGD6	1.41347	PTPRU	1.47351		LACTB	1.24759	VEGFA	1.29525	ULBP2	1.3626
				HLA-A	1.2712				DUSP5	1.41317	C9orf16	1.47318		COL7A1	1.24715	ORAOV1	1.29515	WDR47	1.36255
				SLC44A5	1.26989				SH2D3A	1.41306	RPS19	1.47277		ANXA6	1.24706	KPNA4	1.29487	SLC2A1	1.36239
				SOX9	1.26859				PVRIG	1.41278	IGFBP6	1.47163		RRAGA	1.24701	WDR45B	1.29453	MAPKAP1	1.36103
				FAP	1.26796				PTPN6	1.41257	ABTB1	1.47144		ITGA5	1.24669	BMP6	1.2945	ID1	1.36093
				TOM1L2	1.26777				MAP3K12	1.41221	PERP	1.47056		FSCN1	1.24667	AK3	1.29421	FAM89B	1.3604
				MFSD3	1.26739				CHGB	1.41156	IL18	1.46763		STAT2	1.24664	NFKB2	1.29395	ENTPD3	1.35953
				SLC16A3	1.26703				LINC01116	1.41156	FBXL18	1.4674		GAMT	1.24655	GLS	1.29283	ERRFI1	1.35932
				TMEM175	1.26324				PHYH	1.41151	AK1	1.46726		CAT	1.24636	POU2F2	1.29263	PSMD8	1.35876
				CCDC24	1.26279				TMEM63A	1.4097	LOXL2	1.46688		HSPB1	1.24629	NOP56	1.29178	ELL	1.35859
				PLEKHG5	1.2599				SVIL	1.4093	TPRG1L	1.46512		SOCS6	1.24574	RRN3	1.29171	CSF3	1.35857
				GYS1	1.25986				TGFBI	1.40815	SRGAP1	1.46508		DCBLD1	1.2457	BCKDK	1.29165	ZBTB43	1.35848
				PHYKPL	1.25865				RBKS	1.4079	HAS3	1.46352		MAP4K2	1.24569	HES4	1.29159	CGGBP1	1.35729
				PLCB1	1.25722				DSE	1.40692	KITLG	1.46294		ADD1	1.24565	PSG4	1.28964	AK4	1.35695
				LENG8	1.25661				TWF2	1.40544	MMP2	1.46185		TNFRSF10B	1.24552	CCL3L1	1.2896	C19orf24	1.35578
				PRR24	1.25631				PLD3	1.40492	LPP	1.46178		GAMT	1.24547	SRGAP1	1.28921	IRAK2	1.35539
				ZNF439	1.25427				EML2	1.40467	RASSF10	1.46077		HIST2H2BE	1.2449	HAS2	1.28909	TNFRSF10B	1.35534
				MAPK8IP3	1.25412				EPS8	1.40392	SIL1	1.46035		IGFBP7	1.24477	PPP4R4	1.28894	BOLA2	1.35512
				LGALS3	1.25395				C1orf106	1.40339	DNAJC4	1.45841		RNASET2	1.24473	SHROOM3	1.28893	NLRP3	1.35464
				CCDC106	1.25365				BCKDHB	1.40336	EHD3	1.4583		TPCN2	1.24456	APLN	1.28892	WDFY1	1.35452
				PLXNB1	1.25303				SH3BGRL	1.40307	SCARB1	1.45804		APOBEC3G	1.24452	ST3GAL2	1.28886	KLC2	1.35448
				ARL6IP5	1.24471				CD44	1.40307	CAT	1.45742		UBE2H	1.24449	MTSS1	1.28878	CCL2	1.35392
				MIR3936	1.2424				ELF3	1.40306	SPTSSA	1.45682		NCLN	1.24447	DUSP5	1.28845	CASK	1.3539
				ENDOD1	1.24195				SLC30A1	1.40181	IDUA	1.4567		DHX32	1.24424	PDRG1	1.28743	ITGB3	1.35343
				CDKN1B	1.24168				PPFIBP1	1.4012	TSKU	1.45615		ZNF395	1.24392	SNORA12	1.28727	NRP2	1.35317
				LGALS3BP	1.23928				ADPRHL1	1.40052	HHLA3	1.45598		CCS	1.24351	SLC16A2	1.28657	BOLA2	1.35243
				CCDC14	1.2386				ACCS	1.39886	CLU	1.45543		FIBP	1.24348	CTDSPL2	1.28655	CD68	1.35165
				KDM5B	1.23835				LLGL2	1.39872	TLDC1	1.45529		CSF2	1.24329	CDC14A	1.28631	NEU4	1.35163
				ING4	1.23766				LIMD2	1.39847	XPC	1.45505		SPSB3	1.24314	C18orf8	1.28629	AKIRIN1	1.351
				KLF9	1.23645				AGRN	1.39826	PTGES	1.45489		DENND1A	1.24303	ADAMTS5	1.28565	GRPEL1	1.35092
				DPYSL4	1.23611				SLC16A13	1.39808	SEC14L4	1.45441		IER5L	1.24255	CENPE	1.28539	FAM216A	1.35011
				CTSH	1.2313				PERP	1.3979	MYO6	1.45433		SEC61A1	1.24237	ITCH-IT1	1.28504	RYBP	1.34975
				RABAC1	1.23003				TRIM5	1.39695	CLMN	1.45417		AK4	1.24206	STOM	1.28489	CCDC86	1.34972
				NACAD	1.22937				EPHB2	1.39694	MANBA	1.4541		SEPHS2	1.24167	ITGAX	1.28447	TMEM251	1.34892
				WSB1	1.22928				FCGRT	1.3967	ARSD	1.45288		ZNF766	1.24165	MFSD2A	1.28359	ERO1A	1.34848
				PCED1A	1.22889				UBE2L6	1.39663	GPX2	1.45257		LTBP3	1.24155	AHR	1.28351	C18orf8	1.3478
				CPA6	1.22843				KIAA0754	1.39577	MIR568	1.45185		FGF2	1.24143	TICAM1	1.28347	JUNB	1.34685
				TNIP1	1.22726				ITPKC	1.39474	IGFBP3	1.45118		TNFRSF1B	1.24131	DENND5A	1.28337	NCEH1	1.34674
				CAPN5	1.22642				SPATA20	1.39438	GAMT	1.45019		FAM129B	1.24113	HERC4	1.28325	HILPDA	1.34663
				FOSL2	1.22336				ZBED5	1.39405	B2M	1.44965		GDF11	1.2411	GCH1	1.28304	MT1A	1.34604
				BTBD2	1.22256				TUBG2	1.3935	SEC14L2	1.44964		CPT1C	1.24105	CTSF	1.28304	YRDC	1.3451
				MDGA1	1.22162				KCTD11	1.3933	TGFBR2	1.44778		MOGS	1.24047	NFYC-AS1	1.28298	ESPL1	1.34486
				SIDT2	1.22044				GYS1	1.39238	TMEM164	1.44676		PNPLA6	1.24047	WNT5A	1.28263	EMC6	1.34462
				ORAI3	1.21986				LMCD1	1.39228	ITGAV	1.44658		MAP1B	1.24041	LAT	1.28263	PGAM4	1.34449
				DPYD	1.21939				OSBPL2	1.39225	STX3	1.44611		GRK5	1.24016	SLC30A1	1.28222	NOSIP	1.34428
				RARG	1.21928				KRT8	1.39099	PPM1D	1.44518		SYNDIG1	1.23987	TNFRSF19	1.282	ATP2B4	1.34408
				ARSD	1.21708				SLC25A29	1.39061	IGF2R	1.44421		DLGAP4	1.23976	EGFR	1.28171	C4orf3	1.34395
				NICN1	1.21683				RFNG	1.39007	C1orf85	1.44406		PHLDA3	1.23959	SLC2A3	1.28142	SNU13	1.34356
				LGR4	1.21472				JUNB	1.38998	KIF3C	1.44383		INSIG1	1.23948	BID	1.28137	SEC14L1	1.34323
				P4HTM	1.21296				MIR22HG	1.38994	ZMIZ2	1.44374		ZNF512B	1.23924	PCLO	1.28098	PSMC4	1.34227
				RUFY3	1.21213				CST3	1.38983	HSD17B14	1.44346		FBXO32	1.23913	EML1	1.28076	BCAS4	1.34198
				APBB1	1.21037				GPRC5C	1.38854	ZNF319	1.44285		ZNF331	1.23861	FTH1P3	1.28074	TNFSF14	1.34181
				PRICKLE1	1.21011				ALDH4A1	1.38787	JUNB	1.44245		SCYL3	1.23857	KIAA1683	1.27933	RALY	1.34177
				CHD3	1.20916				MIR4737	1.38682	TTYH3	1.44204		TPGS1	1.23832	LOC81691	1.27919	CCNE1	1.3417
				ABTB2	1.20843				AP2A1	1.38666	ACCS	1.44063		CIAO1	1.23825	SNORD16	1.27792	B3GNT2	1.34152
				AGPAT4	1.20758				GRINA	1.38646	ATOX1	1.4405		NSF	1.23822	DNAJC5	1.27745	BVES	1.34132
				THY1	1.20342				LIPH	1.38636	EFR3B	1.43923		RNF175	1.23808	RNF213	1.27677	SMTN	1.3413
									MTRNR2L2	1.38578	SERTAD1	1.4392		TMEM131	1.23805	DEDD2	1.27666	STRN	1.34055
									HKDC1	1.38435	CSNK1G1	1.43914		PPDPF	1.23797	OXSR1	1.27637	PAM16	1.34053
									AMBRA1	1.38368	TPP1	1.43872		APPBP2	1.23792	MAP6D1	1.27587	PTPN12	1.33994
									C1orf50	1.38304	PDGFD	1.43807		LTBP2	1.23771	MAFB	1.27583	CHI3L2	1.33971
									INA	1.38274	ENO3	1.43806		GRN	1.2377	TWSG1	1.2754	PFKP	1.33955
									RIN3	1.38274	AKR1B15	1.43754		AKR7A2	1.23746	HPS5	1.27526	LTBP3	1.33833
									ZNFX1	1.38259	PNRC1	1.43739		METRNL	1.23742	MARCKS	1.27486	FAM207A	1.33826
									C1orf85	1.3823	DOCK4	1.4366		NMNAT2	1.23738	UBL3	1.27437	TAGLN2	1.33772
									CES2	1.38137	ELOVL7	1.43651		NRG1	1.23736	APOBEC3B	1.27414	TMEM191B	1.33754
									AHCYL2	1.38131	RALGDS	1.43588		TP53BP2	1.23718	ACP2	1.27407	ATP6V0D2	1.33709
									P4HA2	1.38105	CCDC80	1.43563		IFT57	1.23715	FAM19A3	1.2739	VNN3	1.33693
									TPGS1	1.38091	HLA-A	1.43548		SPTBN1	1.23704	SMTN	1.2735	HAVCR2	1.33653
									ADCK3	1.38035	FLNA	1.43394		ARHGEF6	1.23699	ACSL4	1.27345	AEN	1.33636
									ASIC1	1.37988	ATP6V0A1	1.43245		LCP1	1.23693	CNST	1.27345	ZFAND2A	1.33617
									ULK1	1.37881	TNFAIP1	1.43236		EGLN1	1.23681	NBL1	1.27322	S100A8	1.33602
									PPFIBP2	1.37863	ETHE1	1.43127		P2RX6	1.23679	SOD2	1.27304	ATP2B4	1.33601
									MYO1E	1.37814	VASN	1.43127		HTRA1	1.23671	BHLHE40	1.27288	HAS2	1.33594
									RNF215	1.37782	MCFD2	1.42998		HK2	1.23653	HSPA13	1.27242	FAM210A	1.33469
									LYRM5	1.37781	GRAMD1A	1.42977		PARP3	1.23616	SELM	1.27222	RPL29	1.33467
									MALAT1	1.3771	TRIM3	1.42974		IRX5	1.23568	CYB5R1	1.27219	SNAPC1	1.33467
									KDM5B	1.37616	AQP3	1.4291		SIK3	1.23553	IL1RL1	1.27187	MCL1	1.33463
									RPS19	1.37604	PDGFA	1.42873		PNMA2	1.23529	EML1	1.27176	KHDRBS3	1.33455
									BCMO1	1.37587	KIAA0754	1.42832		NTNG1	1.23528	STARD13	1.27135	MAP1LC3B	1.33334
									TCIRG1	1.37565	YIPF1	1.42829		AKAP13	1.23512	MYO1B	1.27129	MAPK1	1.33295
									CDC42EP3	1.37491	TSPAN14	1.42753		RAB5A	1.23503	RNF11	1.27115	SNHG1	1.33187
									MARVELD1	1.3749	TST	1.42687		IFI6	1.23501	WDR47	1.27112	HSPB3	1.33171
									IER3	1.3748	TOB1	1.42678		CLIP2	1.23498	EVA1A	1.27103	NOMO2	1.33019
									ACSM3	1.37445	PHLDB3	1.42658		PTPRN	1.23489	PLA2G4C	1.27092	IL13RA2	1.32995
									CLIP4	1.37422	SPTBN1	1.42626		KIAA1191	1.23468	JMJD1C	1.27085	MESP1	1.32943
									EEF1A2	1.37414	AADACP1	1.42611		IP6K1	1.23459	IL1RN	1.27065	NBL1	1.32942
									CD59	1.37387	DPYSL2	1.42587		OCEL1	1.23448	RNVU1-7	1.27056	EML1	1.32901
									RBM24	1.37368	SDC3	1.42583		VAMP1	1.23431	SIRPA	1.27045	PLEKHB2	1.32875
									TAPBP	1.37367	PSME1	1.42546		GNB5	1.23429	TMEM2	1.27028	INF2	1.3286
									ANGPTL4	1.3735	FBXO22	1.42303		SESN2	1.23414	COL6A1	1.27012	PMEPA1	1.32837
									MMP24	1.37254	LIPH	1.42301		SHC1	1.2341	TXNDC12	1.27005	HSD11B1	1.32795
									ANXA2P2	1.37232	ZSWIM8	1.4227		ITGA11	1.23389	2021-09-11	1.26965	ACOT9	1.32776
									RELB	1.37178	AGRN	1.42253		MAPKAP1	1.23372	BRSK1	1.26962	ACTA2	1.32754
									CSNK1G1	1.37166	NEAT1	1.42163		NUDT18	1.23355	ADAM12	1.26949	ABHD2	1.32729
									CCDC159	1.37151	TMEM59	1.42082		SLC35E4	1.23353	AKIRIN2	1.26894	KCTD5	1.32721
									TSPYL1	1.37112	IDS	1.4206		ARHGAP27	1.23337	RTTN	1.2679	TGIF1	1.32716
									LRP10	1.37071	ASL	1.42056		LAMP2	1.23329	NRP2	1.26786	SERTAD2	1.32694
									SFN	1.37063	RAB31	1.4202		RNPEP	1.23319	RORA	1.26742	SLC16A3	1.32666
									NCOA7	1.36967	MAP3K8	1.41972		HOXC6	1.23315	FAM198B	1.26732	TMEM8B	1.32598
									TRAPPC2P1	1.36929	ALDH4A1	1.41821		TCP11L1	1.23303	PRDM1	1.26704	HIST1H4K	1.32592
									HCN2	1.36701	PLD3	1.41818		COPRS	1.23281	PAK4	1.26684	NPIPA1	1.32589
									PNPLA2	1.36678	LACTB2	1.41794		TRAPPC5	1.23278	NT5E	1.26666	ANKRD1	1.32578
									ATP5E	1.36659	MAPK11	1.41793		PAPPA	1.23271	TSPAN13	1.2664	TSPAN13	1.32566
									PROCR	1.36641	TCP11L1	1.41784		SLC9A1	1.23255	TMEM167A	1.26576	PSMC4	1.32556
									INPP1	1.3656	GM2A	1.41774		WDR60	1.23184	DDIT3	1.26571	NDN	1.32555
									ST6GALNAC4	1.36548	MIR4720	1.41645		NINJ1	1.2317	CBLB	1.26563	ARRDC3-AS1	1.3252
									GAL3ST1	1.36519	RAB27B	1.41388		RAB8B	1.23168	PPP1R14C	1.26545	HRK	1.32491
									FAH	1.36513	GALT	1.41293		EFCAB14	1.23156	MFGE8	1.26532	DUSP16	1.32348
									MYOF	1.36511	SEL1L3	1.41243		YBX1	1.23155	ARID5B	1.26527	CRIM1	1.32347
									PITPNM1	1.36504	AMBRA1	1.41202		LINC01119	1.23152	FST	1.26526	RAB38	1.32346
									CDC42EP2	1.365	FBXL2	1.41179		MAP3K7CL	1.23149	CGGBP1	1.26472	BTG3	1.3229
									GNPTG	1.36457	ZNF277	1.41168		IFI6	1.23137	CLEC3B	1.26423	BSG	1.32274
									ZFP36L1	1.36444	MGRN1	1.41161		RRBP1	1.23124	DUSP19	1.26368	BOLA2	1.32249
									LOC388282	1.36371	TMEM68	1.41155		RHOQ	1.23122	NRP2	1.26363	DRAP1	1.32158
									ATG2A	1.36368	MAVS	1.41119		GNAI2	1.23105	PI4KB	1.26361	CTSC	1.32097
									SGK223	1.36335	ACOX1	1.41079		ZC3HAV1	1.23102	PDZRN3	1.26336	DGCR11	1.32074
									CHST11	1.36294	RIN2	1.41078		GOLIM4	1.23096	STARD8	1.2632	SENP5	1.32045
									CRIP1	1.36265	GRINA	1.41071		BTBD2	1.23093	SCG5	1.26319	MAP3K8	1.3203
									NRG1	1.36255	AADAC	1.40994		MAOA	1.23079	PPY	1.26301	PIAS4	1.32015
									RILP	1.36249	TPBG	1.40916		ITFG1	1.23068	UBAP1	1.2627	NBPF3	1.3199
									RHOC	1.36202	CHURC1	1.40847		MAP3K13	1.23059	VPS37A	1.26255	ATP2A2	1.31977
									CTSD	1.36165	SEMA4G	1.40846		TRADD	1.23053	CCBE1	1.26245	PCGF1	1.31931
									ARRDC3	1.36164	HGSNAT	1.40837		NOMO1	1.23042	TMEM45A	1.26232	MAMLD1	1.31922
									FURIN	1.36106	EPAS1	1.40789		REEP6	1.23035	MXRA7	1.26175	RTTN	1.31864
									CAPN1	1.36058	RAB40B	1.40721		PGBD3	1.23023	YRDC	1.26171	RAB11FIP5	1.31852
									ACO1	1.36039	TCTA	1.40641		VCP	1.23002	ITGAV	1.26168	GAD1	1.31816
									SULT2B1	1.36007	CPEB2	1.40633		ARHGAP11B	1.22998	TNFSF9	1.2616	PHC2	1.31809
									KIFC2	1.35974	SLC16A13	1.40626		EML3	1.22973	P4HA2	1.26122	ALKBH6	1.31791
									TPRA1	1.35944	SDC4	1.40552		ZNF385D	1.22945	TERF2IP	1.26122	NOMO3	1.31786
									COL5A1	1.35941	ARMCX3	1.40372		COL13A1	1.22943	ALK	1.26118	FOXD1	1.31682
									SFXN3	1.35923	CUL7	1.40357		LDHA	1.22927	TBC1D2	1.26092	SLC19A2	1.31614
									TCEAL3	1.3591	ACO1	1.40313		STXBP1	1.22905	APBA3	1.26072	ATPIF1	1.31579
									ERO1LB	1.35857	PRKD2	1.40288		MAN1A1	1.22889	SBDSP1	1.26052	SBDSP1	1.31558
									PDK2	1.35844	MICALL1	1.40258		SERPINE2	1.22889	KIAA1324	1.26015	RNF126	1.31429
									BLCAP	1.35829	FGD6	1.40187		2021-03-03	1.22844	SERTAD2	1.26002	TCEAL7	1.31379
									WWC3	1.35826	NNT	1.40154		GMDS	1.22838	TMEM79	1.25984	TEX10	1.31365
									NFAT5	1.35825	GALNT1	1.40074		KDELR3	1.22837	DUSP16	1.25953	BRI3BP	1.31362
									THSD4	1.35808	SCNN1A	1.40061		ANGPTL4	1.22835	ARPC5L	1.2593	STARD8	1.31327
									GPR108	1.35749	PLA2G16	1.40023		MFSD10	1.22795	STK40	1.25915	ZP3	1.31323
									RAP2B	1.35749	RHOC	1.39971		GAPDH	1.22723	RANGAP1	1.25897	FAM19A3	1.31318
									CABYR	1.35733	C1QTNF6	1.3997		QPCT	1.22718	EGLN1	1.25853	UBQLN1	1.31284
									PARP14	1.35693	SLC17A5	1.39908		ARHGAP22	1.22711	CD55	1.25837	SRPX2	1.31271
									MUC13	1.3569	HDAC11	1.39833		CDK5RAP2	1.22676	PDXP	1.25789	TNC	1.31262
									KSR1	1.35685	HMGCL	1.3983		ADAMTSL1	1.22652	PLCL2	1.25747	SNU13	1.31261
									ABCA2	1.35683	B4GALT1	1.39811		HSD3B7	1.22649	MTSS1	1.25664	MIR586	1.31232
									SOX4	1.35528	MED15	1.39791		FBXL12	1.22644	ZNF197	1.25654	POLRMT	1.31229
									HSD17B14	1.35515	TSPAN31	1.39788		BNIP3L	1.22635	ZNF175	1.25621	NEO1	1.31173
									CREB3L2	1.35506	ACSS2	1.39656		TUBA4A	1.22626	TMEM51	1.25596	ARC	1.3114
									EPHX2	1.35488	NRG1	1.39645		PNPLA2	1.22623	TP53INP1	1.25585	KLHL29	1.30935
									OCIAD2	1.35436	PODXL	1.39577		FAM20C	1.22622	LRCH2	1.25568	ADIPOR1	1.30918
									TPP1	1.35394	GPRC5B	1.39565		TMEM191B	1.22614	RPS7	1.25562	PTPRR	1.30904
									IFI30	1.3538	FOXQ1	1.39549		TXNDC11	1.226	SNHG15	1.25552	FCRLB	1.30901
									SNAP25	1.3538	CTTNBP2NL	1.39515		ATP6AP1	1.2259	TFRC	1.25526	RFTN1	1.3089
									TNFAIP1	1.35371	C14orf159	1.39491		COPZ2	1.22566	CASP3	1.255	NKIRAS1	1.30843
									CAT	1.35351	PRSS23	1.39422		FUK	1.22558	DIRAS3	1.25499	MMP10	1.30832
									NNMT	1.35345	SHC1	1.39406		P3H1	1.22558	MTMR10	1.25483	CD59	1.30831
									SPPL2B	1.35345	VGLL3	1.3934		RAB11FIP5	1.22555	XPO6	1.25467	CSNK1D	1.30751
									ZBTB4	1.35312	C19orf66	1.39322		ST3GAL1	1.22505	BICD2	1.25458	BRD2	1.30744
									TSC22D4	1.35273	GLTP	1.39301		ARNTL	1.22488	CHST3	1.25452	NOMO1	1.3074
									ELK3	1.35231	MC1R	1.39256		NDP	1.22462	TGFA	1.25431	DCUN1D3	1.30731
									SDSL	1.35208	COL4A2	1.39242		RETSAT	1.2244	PRC1	1.25425	IL18	1.30727
									MRC2	1.35187	PEA15	1.39202		KLHL29	1.22438	STAM	1.25393	GET4	1.30687
									DCBLD1	1.35172	TNFAIP8	1.39182		UGP2	1.22438	SUSD6	1.25359	SHC3	1.30638
									ARMCX3	1.35076	SVIL	1.39022		SERF2	1.22393	SNHG1	1.25345	ADRM1	1.3062
									TLDC1	1.35034	MT1F	1.38918		ABI3BP	1.22375	CCL8	1.25331	ACADVL	1.3062
									TANK	1.35025	CROT	1.38909		ZNF627	1.22372	NUMB	1.25322	SDHAP1	1.30608
									SGSM2	1.35013	TSC22D3	1.38856		PPARA	1.22367	APLP1	1.25314	PPME1	1.30603
									MAN2B2	1.34977	NBR1	1.38772		GCGR	1.22356	LTBP3	1.25284	FHL2	1.30597
									S100A6	1.34966	GCHFR	1.38616		NAMPT	1.22324	TUBB2A	1.2527	RNF126	1.30588
									LINC00467	1.34937	GABARAPL1	1.38609		TMBIM1	1.22314	SLC35E3	1.25267	POLR2A	1.3056
									PTPRM	1.34923	SLC29A3	1.38603		TMEM45A	1.2231	SLC2A1	1.25263	ENTPD4	1.3051
									NR5A2	1.34894	KRT80	1.38584		DUT	1.22275	TMEM47	1.25233	TPM1	1.30493
									ECE1	1.34816	CRYL1	1.38578		MAP3K3	1.22275	SLC31A2	1.25222	NRP2	1.30488
									ATHL1	1.34807	C9orf85	1.38538		C9orf16	1.22268	FN1	1.252	THOC2	1.30441
									MC1R	1.34757	RWDD2A	1.38537		ITGB5	1.22265	MAPKAP1	1.25163	CRK	1.30425
									HMOX1	1.34717	HNRNPA1P33	1.38516		TSPYL2	1.22264	HAVCR2	1.25068	PLOD2	1.30417
									PSAP	1.34709	CPPED1	1.38505		TMEM189-UBE2V1	1.22246	MOAP1	1.25063	SLC11A2	1.30406
									TANC1	1.34699	CFLAR	1.38501		GPX1	1.22237	PGF	1.24999	ZNF395	1.30386
									TP53I11	1.34653	BMPR2	1.3849		CUX1	1.22231	FYN	1.24999	GCH1	1.30378
									DCDC5	1.3461	ASAH1	1.38463		CCL3	1.22205	KLF2	1.24992	FYN	1.30285
									RIN2	1.34604	CLN8	1.38458		PCDH7	1.22203	NECTIN3	1.24964	PLOD2	1.30262
									CCDC92	1.34588	PKDCC	1.38435		SRGN	1.222	SOCS4	1.24946	TTC32	1.30247
									CYB5A	1.34557	ZER1	1.38427		MUC1	1.22169	LOC645166	1.24941	SUPV3L1	1.30246
									ABLIM3	1.34557	ABCA7	1.38374		ADAM8	1.22155	UBE2G1	1.24917	CHIC2	1.30144
									HBP1	1.34522	VPS18	1.38372		INPP4B	1.22153	PREX1	1.24896	SPRY4	1.30142
									PMAIP1	1.34515	AEN	1.38353		CCT7	1.2213	FKBP1A	1.24836	RPL23AP7	1.30139
									SLC17A5	1.34502	FURIN	1.38221		SLC35D2	1.22096	PDE4C	1.24826	CSTF2	1.30129
									HSPA12A	1.34478	RHBDD2	1.38218		CAPN5	1.22074	KATNAL1	1.24809	TMED4	1.30084
									TRIM8	1.34468	FZD7	1.3817		FYN	1.2207	MGAT5	1.24753	FBXL20	1.30061
									LPCAT1	1.34373	PTTG1IP	1.38097		CD24	1.22064	HECW2	1.24725	PDXP	1.29986
									DENND4C	1.34372	HOMEZ	1.38048		PPP1R21	1.2205	SERPINB8	1.24721	FYN	1.29965
									WDR81	1.3434	ERGIC1	1.37968		PLXNA3	1.22033	ATAD2	1.24676	DBN1	1.29962
									TNFAIP8	1.34324	RDH10	1.37961		ZNF645	1.2203	MFSD14C	1.24619	MRPL21	1.29962
									BTG1	1.3429	EVA1B	1.37912		PFKFB3	1.22028	EMC1	1.24616	TMEM251	1.29959
									PCMTD1	1.34269	NICN1	1.37896		TSTA3	1.22023	UBTD2	1.24582	SLC43A3	1.29959
									OCEL1	1.34122	COQ10B	1.37863		SDC1	1.22003	KLF10	1.24568	TNPO2	1.29948
									ZNF277	1.34121	PTPRJ	1.37847		SLC25A37	1.21993	ALG10B	1.24565	MGAT4B	1.2993
									SLC22A18	1.34113	GNS	1.3784		STK25	1.21991	CLSTN1	1.24559	GAB2	1.29897
									IP6K2	1.34108	DSC3	1.37783		RARA	1.21936	RNA5S9	1.24555	RNA28S5	1.29891
									PODXL	1.34075	RIPK4	1.3775		PFKFB3	1.21928	ARTN	1.24506	UQCRB	1.2988
									DLGAP4	1.3407	AP1S3	1.37721		MGAT4B	1.21921	PANK2	1.24473	SNRPB2	1.2988
									TMEM106B	1.34064	GPR108	1.37662		OASL	1.21914	RASSF1	1.24414	HAS3	1.2987
									PSME2	1.34008	RHOQ	1.3762		FLNA	1.21894	CRIM1	1.2441	CCND1	1.29848
									SLC2A1	1.33997	LINC00842	1.37588		NIPSNAP1	1.21877	IL23A	1.24397	GEM	1.29829
									GPX3	1.33948	TRIP6	1.37583		HYAL3	1.21864	NCSTN	1.24385	TNPO1	1.29715
									HLA-A	1.33847	ST6GALNAC4	1.37555		PLOD2	1.2182	MED30	1.24377	DUSP14	1.29686
									PLEKHA6	1.3384	RNF145	1.37547		MIR185	1.21814	CXCL14	1.24372	TUBG1	1.29633
									PALM	1.33839	FAT1	1.37542		PPP2R2B	1.2181	CDK6	1.24369	RPL23AP7	1.29623
									ARRDC1	1.33808	CIB1	1.37475		ELF1	1.21802	EDN1	1.24345	PKM	1.29622
									GM2A	1.33781	TCIRG1	1.37471		CD82	1.21798	TPI1	1.24331	IRAK1	1.29602
									SMTN	1.33776	AACS	1.37445		TPRG1L	1.21787	ABTB2	1.24296	MAFB	1.29579
									KCNF1	1.33766	FAM127A	1.37408		UBE2J2	1.21773	CPXM1	1.24294	HAUS2	1.2957
									PDGFD	1.33744	CAMK1	1.374		MED24	1.21757	IGFBP4	1.24283	NUDT1	1.29564
									SAT2	1.3372	HIST1H2BK	1.3737		HPS6	1.21747	CUX1	1.24281	KHSRP	1.29528
									RDH10	1.33701	TJP3	1.37359		ALDOA	1.2174	UBE2C	1.2427	FBXO28	1.29519
									ATG13	1.33693	CHGB	1.37316		MED16	1.21738	FLNC	1.24268	ZNF804A	1.295
									NDRG2	1.33625	SH3BGRL3	1.37297		DDR1	1.21723	NGF	1.24246	PTPRS	1.29496
									ADA	1.33592	SSR4	1.37288		IL10RB	1.21719	LAMP2	1.24242	FGL1	1.29477
									RPS6KA1	1.3359	EFNB1	1.37281		HAS2	1.21713	SNHG9	1.24228	TNFRSF1B	1.29458
									TCEA2	1.33556	ZDHHC1	1.37233		TMEM200A	1.2171	FAM126B	1.24228	WDR45B	1.29397
									CP	1.33548	TMBIM1	1.37204		SUMF1	1.21684	PPP2R2B	1.24226	STK40	1.29396
									SSH3	1.33544	SLC39A8	1.37199		AGAP3	1.21671	KIAA0907	1.24197	ZNF669	1.29354
									FIG4	1.33525	ARHGEF3	1.37173		TMEM132A	1.21671	PPIF	1.24143	FDCSP	1.29338
									MAGED2	1.33515	CAPN1	1.37147		ABHD8	1.21671	CLDN14	1.24136	KLF6	1.29293
									ETHE1	1.33507	STAT2	1.37138		CTXN1	1.21663	ENO2	1.24122	SLC4A7	1.2929
									RAB15	1.33503	IRGQ	1.37127		ZNF425	1.21661	TMEM191B	1.24093	LAGE3	1.29267
									EHD3	1.33419	MANSC1	1.37115		SLC39A4	1.2166	LYAR	1.24086	ARID3A	1.29248
									ACSS2	1.33387	CCDC90B	1.37044		LAMB2	1.21655	TDG	1.24071	OGFRL1	1.29232
									ATP7A	1.33386	CCND3	1.37021		GORASP2	1.21635	KLHL29	1.24058	IL7R	1.29214
									CPEB2	1.3338	LGSN	1.37005		RDH11	1.21619	GINM1	1.24044	RBM39	1.29203
									HSD3B7	1.333	MAP2K2	1.36856		FAM98A	1.21609	WWP2	1.24042	TUBG1	1.29174
									BCKDHA	1.33298	CREBL2	1.36822		GRAMD1A	1.21585	KCNC4	1.24024	PSMA6	1.29071
									KIF3C	1.33158	MFSD6	1.36676		STAT3	1.21568	HTRA1	1.24022	ACIN1	1.28985
									PISD	1.33124	KDM5B	1.36617		AGFG1	1.21567	THOC5	1.24016	SLC43A3	1.28952
									ATP6AP2	1.3308	TBC1D10A	1.36611		CLN8	1.21557	SLC19A2	1.24002	TOMM40	1.28936
									LENG8	1.3307	PPAP2A	1.36605		TFPI	1.21546	VKORC1	1.24001	PPBP	1.28916
									TBC1D17	1.33057	PDXK	1.36545		RBPJ	1.21543	BRI3BP	1.23972	C10orf128	1.28912
									C10orf32	1.33029	MRC2	1.36462		BBS9	1.215	SLC22A4	1.23941	STIP1	1.28879
									UPK3B	1.3301	RAP2B	1.36398		PACSIN2	1.21486	CTSS	1.23905	STK10	1.28848
									SUMF1	1.32856	QSOX1	1.36386		ARSI	1.21472	REXO1	1.23886	UBTD2	1.28846
									ZNF337	1.32837	TMEM131	1.36363		RASSF4	1.21471	ZNF274	1.23883	GPR137B	1.28824
									HAGH	1.32797	RFNG	1.36359		IP6K2	1.21461	POFUT2	1.23874	RNA18S5	1.2881
									FNDC3B	1.32748	SLC35F6	1.36188		FAM13A	1.21451	CGB1	1.23865	OSGIN2	1.28777
									MOV10	1.32735	FBXW4	1.36187		CHRNB1	1.21436	DAB2	1.23835	LRWD1	1.28777
									B4GALT1	1.32695	SMIM6	1.36187		MFGE8	1.21424	DYNLL2	1.23813	CD2BP2	1.28774
									C5	1.32684	SPINT2	1.36176		FAM188A	1.21398	MAMLD1	1.23801	SNORA14B	1.28747
									DMPK	1.32666	FAM213A	1.36176		BCL3	1.21395	ATL3	1.238	BRWD1	1.28742
									CTSH	1.32655	ABCC4	1.3615		ALDH1A3	1.2139	MASTL	1.23777	HPS1	1.28719
									SYVN1	1.32412	ZBED5-AS1	1.36129		AK4	1.21378	KIF21A	1.23756	OASL	1.28705
									FAM174B	1.324	RIN3	1.36106		SPATA20	1.21368	SENP5	1.2375	ADAMTS5	1.28654
									MAP4K2	1.3231	LPPR3	1.36051		SEC22B	1.21368	ARC	1.23735	HSD11B1	1.28618
									BCL6	1.32274	MKNK2	1.36051		VPS37D	1.21353	PRAMEF9	1.2373	PGAM1	1.28591
									ATP6V0D1	1.32253	BCAR3	1.35969		CTNNA1	1.21351	LRP10	1.23724	WAC	1.28586
									SPATA7	1.32249	UGCG	1.35948		LLGL1	1.21338	ZNF24	1.23712	EXOSC4	1.28556
									BLVRB	1.32236	RILP	1.3591		SOAT2	1.21327	NTNG1	1.23702	ATP6V0B	1.28554
									ATP9A	1.32213	DEPTOR	1.35845		POLH	1.21316	TIGAR	1.237	EMC8	1.2855
									TMEM129	1.3216	ATP2B4	1.35816		NOMO3	1.21304	FOXD4L1	1.23694	BASP1	1.28546
									SPTBN1	1.32158	ZNF189	1.35773		F2R	1.21302	MT1H	1.23694	IL36G	1.28443
									IL10RB	1.32153	ATP6V0E1	1.35765		NDRG4	1.21296	PPP2R5B	1.2368	CACYBP	1.28436
									SDC4	1.32087	DSE	1.35639		PRAF2	1.21274	ETS1	1.23674	ANKRD9	1.28411
									TANC2	1.32059	VLDLR	1.35574		TAX1BP1	1.21269	PPP2R2B	1.23659	MRPL20	1.28403
									BBS1	1.32055	MAGED2	1.3553		MAN2B2	1.21258	CMAS	1.23656	PRKCH	1.28398
									ACADS	1.32027	UBTD1	1.35509		CDK5RAP2	1.21246	PGAM1	1.23654	HS3ST3A1	1.28348
									CLN8	1.32013	FAM129B	1.35502		DCAF6	1.2121	PBK	1.23651	TMEM191B	1.28345
									COL4A2	1.32011	STAT1	1.3547		SEMA7A	1.21185	WAC	1.23643	RBMS1	1.28339
									C11orf54	1.32002	RAB26	1.3544		PARM1	1.2116	CAV1	1.2364	CHD1	1.28301
									SRA1	1.31969	YIPF3	1.35413		CERCAM	1.21158	OSER1	1.23589	ABCA4	1.28282
									NBEAL2	1.31967	ACTN4	1.35375		SLC22A4	1.21153	FHOD3	1.23587	LMAN1	1.28243
									LYPLA2	1.31959	COL4A1	1.35301		ANKRD33	1.21152	NFKBIZ	1.2358	SPATA31C1	1.28218
									ZDHHC9	1.31952	ST6GAL1	1.35243		CPT2	1.2113	UHRF1BP1L	1.23577	KCNS1	1.28214
									IRF2BPL	1.31945	TNFRSF10A	1.35236		TMED5	1.21105	ARRDC3	1.23561	FXR2	1.28205
									STARD10	1.319	IFI30	1.35226		GPR162	1.21095	WI2-2373I1.2	1.2352	P2RX4	1.28172
									DNAJC12	1.31878	CYB5R1	1.35222		FAM120B	1.21088	BIRC2	1.23481	SBDS	1.28151
									C9orf85	1.31868	RUSC2	1.35181		PAMR1	1.21067	RPA2	1.23479	HSPB8	1.2813
									RHOV	1.31798	SCPEP1	1.35172		GFPT1	1.21053	TMEM189-UBE2V1	1.23473	BOLA2	1.28109
									WFS1	1.31796	RIOK3	1.3517		ITGB5	1.21053	MICA	1.23457	NR4A2	1.27998
									HLA-C	1.3176	RTN2	1.35157		SEMA4D	1.21052	SEMA7A	1.23445	PPP1R14B	1.27963
									CORO1B	1.31747	SLC38A7	1.35082		MRPL44	1.2105	CRIP2	1.23445	NOP58	1.27937
									P2RX4	1.3171	CD63	1.35049		ACCS	1.21027	PGK1	1.23444	LRCH2	1.27935
									PLBD2	1.317	SLC12A9	1.35021		KCTD11	1.21016	MMP7	1.2343	KLF10	1.27931
									TNRC18	1.31688	ACBD4	1.35009		STAMBP	1.21016	TSPAN7	1.23427	PRKCD	1.27854
									VPS18	1.31684	TMEM205	1.35008		AKR1B15	1.21007	AKAP12	1.23405	RN7SK	1.27804
									KIAA0195	1.31646	GPR137B	1.35008		BAMBI	1.20983	CANT1	1.23383	MTSS1	1.2773
									PKDCC	1.31593	ZNF581	1.3495		HDAC4	1.20976	DRAM1	1.23366	SCNM1	1.27728
									B3GAT3	1.31545	MAP1LC3B	1.3492		LOC284023	1.20964	FYN	1.23366	RP9	1.27699
									GPR137B	1.31519	CREG1	1.34913		MRI1	1.20954	CCDC117	1.23347	CGB5	1.27696
									SHB	1.31482	PDLIM1	1.34912		COL12A1	1.20931	KMT5B	1.23341	FYN	1.27681
									CEACAM6	1.31436	ANXA3	1.34905		COL4A3BP	1.20911	RYBP	1.23297	CANT1	1.2767
									KIF13B	1.31363	CADM4	1.34779		RPS6KB2	1.20904	ME2	1.23276	SBNO2	1.27666
									CTH	1.31357	NUAK1	1.34754		NT5E	1.20904	ADAMTS6	1.23273	AK4	1.2765
									ABCA3	1.3135	SYNJ2BP	1.34737		C20orf24	1.20895	RABGEF1	1.23261	TXNDC12	1.27645
									CYBA	1.31311	BAIAP2	1.3472		NMT2	1.2087	CLEC4M	1.23261	FKBP4	1.27613
									NAGLU	1.31303	HCN2	1.34704		INTS1	1.20869	NOMO2	1.23259	MIR429	1.27584
									DUSP16	1.31302	NAMPT	1.34642		DIP2B	1.20842	CDCA5	1.23252	PHLDA3	1.27563
									POF1B	1.31183	C19orf54	1.34638		VPS51	1.20826	ABHD5	1.23241	SAMD4A	1.27546
									LIN37	1.3117	LPIN3	1.34619		TMEM233	1.20825	MAP2K3	1.2324	WASF3	1.27442
									MFSD6	1.31167	SMTN	1.3459		OSMR	1.20824	TMEM191B	1.23239	CDC34	1.27413
									CC2D1A	1.31144	TUSC2	1.34565		F2R	1.20805	MMP7	1.23225	RHOC	1.27388
									TRIP6	1.3113	STEAP2	1.34549		PLIN3	1.20791	KIF5B	1.23184	IGFBP5	1.27386
									ALPK2	1.31117	VAT1	1.34496		HAGH	1.20786	CTAG1B	1.23179	PTPN22	1.27369
									GPR37	1.31098	SPATA20	1.34444		SLC15A4	1.20782	ZFAS1	1.23164	CNST	1.27354
									PTPRJ	1.31088	NTN4	1.34441		SND1	1.20779	XPC	1.23164	SDF4	1.2727
									CEP170B	1.31078	DNAJB2	1.34431		KDELR2	1.20765	ANTXR1	1.2313	RRP7A	1.27174
									EPHA2	1.31063	SLC50A1	1.34346		MTURN	1.20754	NAV3	1.23109	PRKDC	1.27169
									RASSF2	1.31	MBOAT7	1.34338		UGDH	1.20745	GTF2E1	1.23102	RAB31	1.27148
									COQ10B	1.30998	C17orf59	1.34319		MYO10	1.20723	PLAT	1.23095	BCL7B	1.27148
									BCL3	1.30991	HLA-E	1.34318		SLC38A2	1.20714	MAP2K1	1.23094	DYNLL2	1.27144
									TMEM131	1.30951	CES2	1.34247		DDA1	1.20693	CGB5	1.23088	LRRC32	1.27134
									DAPK3	1.30948	TSPYL1	1.34196		TSC22D1	1.20685	CA12	1.23053	NINJ1	1.27133
									SLC25A16	1.30943	2021-03-09	1.34167		G6PD	1.20663	ATP2C1	1.23049	MGLL	1.27131
									LMNA	1.30904	PTGS2	1.34156		LRCH4	1.20642	TPM1	1.23036	DEDD2	1.27128
									B4GALT5	1.30892	ZDHHC9	1.34156		COPE	1.20637	TMEM171	1.23036	NOP2	1.27112
									IGSF8	1.30857	HEBP1	1.34149		C12orf76	1.20626	NOTCH1	1.23008	SSR2	1.27071
									ACAD10	1.30848	XPR1	1.34112		CHRNA9	1.20612	MYO5A	1.22977	SLC39A3	1.2706
									TSC22D1	1.30806	FNBP1	1.34109		TP53INP1	1.20602	RASSF1	1.22951	AGPAT5	1.27034
									PLEK2	1.308	MGMT	1.34035		XPR1	1.20585	SDE2	1.22923	BYSL	1.27026
									FOSL1	1.30786	TWF2	1.33997		PRNP	1.20581	RAB2B	1.22897	MSN	1.27014
									CYHR1	1.30784	EXOC6B	1.33983		UBFD1	1.20558	CERCAM	1.22883	ERCC1	1.26949
									CYB5R1	1.30732	HTR1D	1.33948		RND3	1.20554	ICAM5	1.22882	RHEB	1.26937
									CFLAR	1.30722	GIPC1	1.3393		SCYL1	1.20539	FBRS	1.22878	JARID2	1.2693
									EXOC6B	1.30709	PLEC	1.33915		P3H2	1.20532	ILF3-AS1	1.22853	EVA1A	1.26899
									SEC24D	1.307	IVD	1.33894		TFPI2	1.20527	MFSD14B	1.22847	C2CD2	1.26883
									PRKX	1.30681	C5	1.33892		TPST2	1.20513	SERPINI1	1.22842	SMARCA5	1.26865
									CAST	1.30673	MORN4	1.33868		PTPRE	1.20503	TLN2	1.22841	PCDH15	1.26851
									MGMT	1.30664	RABAC1	1.33856		EFCAB3	1.20494	FBN1	1.2284	BMP6	1.26811
									STX3	1.30639	SNORD116-4	1.33793		FIBCD1	1.20487	OPN3	1.22839	COX17	1.26787
									CALD1	1.30627	ITPKC	1.33788		RPL13P5	1.20486	FAM188A	1.22836	TAOK2	1.26785
									S100A4	1.30605	FOXP4	1.33763		POLR2M	1.20485	PLEKHA1	1.22821	COQ10B	1.2678
									HECTD4	1.30583	YIPF2	1.33717		HLA-A	1.20485	SYT7	1.22816	MSX1	1.26775
									ATG4A	1.30558	SIPA1L3	1.33707		CBX4	1.20473	PPP1R3F	1.22811	TMEM57	1.26765
									ACAA1	1.30535	DCBLD1	1.33657		PREX1	1.20457	FAM64A	1.22786	TSPAN13	1.26762
									SMOX	1.3053	SLC22A17	1.33644		LPAR1	1.20457	ZEB2	1.22779	PSMD2	1.26735
									PORCN	1.30497	OSTM1	1.33597		TSEN34	1.20451	SLC25A25	1.22758	CYP3A5	1.26724
									TMEM159	1.30495	IGF1R	1.33594		FANCD2OS	1.20436	XPO4	1.2269	CD55	1.26698
									LMBRD1	1.30487	TPST1	1.3356		CANX	1.2043	GFM2	1.22686	H1F0	1.26601
									ITFG1	1.30466	BCL9L	1.33551		SPACA6	1.20421	MOXD1	1.22685	EVA1B	1.26584
									TRADD	1.30285	B3GNT1	1.33537		FTL	1.2042	BCL7B	1.22665	TGIF1	1.26584
									ABHD14B	1.30279	NXN	1.33535		CSF3	1.20419	VCAM1	1.22648	POLR2D	1.26578
									LINC00657	1.30252	ERAP1	1.33456		LRBA	1.20414	C3orf52	1.22635	SPAG9	1.26578
									RIOK3	1.30209	LRIG1	1.33433		WASF3	1.20391	PMP22	1.22568	LCE3D	1.26565
									SLC39A13	1.30202	INA	1.33379		PFKP	1.20389	ANXA1	1.22567	SPRR2E	1.26556
									IGF2R	1.30184	UTRN	1.33376		C17orf97	1.20374	RNA28S5	1.2255	GAD1	1.26545
									RIT1	1.30183	SMARCD3	1.3337		AFMID	1.20355	SPATA18	1.22536	SPRR1A	1.26529
									CCS	1.3018	ALDH2	1.33314		PORCN	1.20353	RN7SK	1.22516	HAS2-AS1	1.26519
									LOC550643	1.30171	SLC35A2	1.33293		APLP2	1.20351	SLC9A1	1.22515	TIMP2	1.26502
									GJD3	1.30149	LRRK1	1.3327		PKIA	1.20341	NOMO1	1.22499	RANBP1	1.26455
									DECR2	1.30092	PTPRS	1.33244		SNAI2	1.20327	FAM111A	1.22497	QSOX1	1.26454
									DNASE1L1	1.30073	BDH2	1.33241		KRBA1	1.20313	TNPO1	1.22473	TCP11L1	1.26444
									FCHO2	1.30071	ITPR3	1.33229		ASAP3	1.20289	RGS4	1.22471	MMP7	1.26427
									PPAPDC2	1.30014	AP1G2	1.33226		SYNJ1	1.20282	PHF2	1.2244	BEX2	1.26425
									SNORD95	1.30001	HTRA1	1.33205		WIPI2	1.20266	PKIA	1.22417	TCEB2	1.26368
									APP	1.29996	APLP2	1.3318		ANO10	1.20253	LGR4	1.22398	BDNF	1.26349
									PLA2G15	1.29988	ABCC1	1.33164		LGALS8	1.20222	SMAD7	1.22391	EMC6	1.26333
									PDGFA	1.29972	STX1A	1.3315		OTUD7A	1.2022	KLHL28	1.22357	TUBB4B	1.26307
									FRAS1	1.2992	WFS1	1.33146		GLRX	1.20196	SLC11A2	1.22343	UCK2	1.26306
									CCDC24	1.29883	SLC25A29	1.3313		BEND5	1.20193	NOMO1	1.2234	NDRG1	1.26296
									ZNF446	1.29871	GLIS2	1.33116		FAAP100	1.2019	NIM1K	1.22337	TDG	1.2629
									GRK5	1.29857	PDLIM7	1.33062		BOLA2	1.20187	BDNF	1.22337	ZBTB17	1.26273
									CTSB	1.29851	LAMA5	1.33035		FAHD1	1.20176	CHIC2	1.22328	SCAF4	1.26254
									BMPR2	1.29818	TRAK1	1.33		ATP13A2	1.2017	PLXNB2	1.22311	ITK	1.2624
									ESYT2	1.29781	SQSTM1	1.32979		VPS33A	1.20162	EBI3	1.22304	HIST3H2A	1.26232
									FAM8A1	1.29742	TRPA1	1.32978		AKAP11	1.20144	VEGFA	1.223	RHCE	1.26207
									MNT	1.2974	PPM1H	1.32933		FAM217B	1.2013	USB1	1.22268	PDCD5	1.26198
									PLD1	1.29735	PACS1	1.32868		METRN	1.20124	SEMA5A	1.22262	PSD3	1.26189
									C1orf122	1.29695	PDK2	1.32856		KCNJ4	1.20118	LOC100130705	1.22174	ARNT2	1.26119
									C9orf9	1.29693	ARHGEF10L	1.32855		STMN3	1.20111	SPEN	1.2217	FBN2	1.26077
									ATP6V1H	1.29683	TCEA2	1.32855		C19orf12	1.20107	N4BP2L2	1.2216	COL6A2	1.26028
									ITFG3	1.29679	NCDN	1.32809		DNASE2	1.20102	H2AFX	1.22156	PKP1	1.26022
									GHDC	1.29659	SPP1	1.32663		ADAM15	1.201	IL36G	1.22114	HSPE1	1.26006
									PRKCZ	1.29616	TCTN1	1.326		CDKL3	1.20088	SEPW1	1.22108	ORAOV1	1.26003
									NCEH1	1.29595	IER5	1.32579		KIAA1683	1.20088	SAMD15	1.22069	CPEB4	1.25942
									BCL2A1	1.29579	MBNL2	1.32578		PILRA	1.20065	PMAIP1	1.22061	KMT5B	1.25939
									MGC72080	1.29551	PAPSS2	1.32559		PRR5L	1.20046	LOC105376544	1.22051	RGS4	1.25895
									MANBA	1.29511	SLC12A7	1.32517		ZNF304	1.20004	PURB	1.22012	TRMT1	1.25845
									UTRN	1.29488	AHNAK	1.32515		NCSTN	1.20003	IDS	1.21985	EAF1	1.25843
									MACF1	1.29476	SUMF1	1.32386				SEC14L2	1.21983	PGK1	1.25821
									STK10	1.29465	CYP26B1	1.32369				ATP6V0B	1.21975	NR2C2AP	1.2576
									TSPAN9	1.29398	FGF2	1.32327				ANLN	1.2197	C3orf52	1.25753
									BACH1	1.29388	CST3	1.32228				SGCB	1.21954	KCNQ3	1.2575
									ATP6V0C	1.29383	JUP	1.32174				CLCN3	1.21939	PROCR	1.25725
									SLIT3	1.29337	VCL	1.32161				SVIL	1.21935	BDNF	1.25724
									MAPK8IP3	1.29323	BAIAP2-AS1	1.32138				SDC1	1.2193	RANGAP1	1.257
									FOXQ1	1.29307	SERINC1	1.32113				EXT2	1.2193	SEMA7A	1.25697
									FBXO25	1.29298	CHIC1	1.3208				NIP7	1.21916	OR11H1	1.25696
									A1CF	1.2921	EFNA4	1.32068				NEDD4L	1.21911	GNA15	1.25695
									UGT1A9	1.29197	CREB3L2	1.32048				CENPT	1.21892	MXRA7	1.25681
									RNF24	1.29141	PNPLA2	1.32029				DCAF12L1	1.21885	MGC72080	1.25677
									KIAA0319L	1.29083	RBMS2	1.32021				BRWD1	1.21841	LYPD1	1.2567
									OSMR	1.29078	ETFB	1.32012				SH2B3	1.2178	ORC6	1.25655
									TPBG	1.29076	CP	1.31998				CREBRF	1.2176	PSMC5	1.25649
									KYNU	1.2907	ARAP1	1.31997				LDHA	1.21739	ZP1	1.25634
									BLOC1S3	1.29043	TRAF4	1.31956				RHCE	1.21721	GLIPR1	1.25623
									SLC50A1	1.29004	BIN1	1.31948				DESI1	1.21721	METTL13	1.25599
									RABAC1	1.28991	RASSF2	1.31918				ATL1	1.2171	CD14	1.25539
									ASL	1.28981	LHPP	1.31857				SNAP25	1.21699	ARSB	1.25524
									DPYSL2	1.2895	MARVELD1	1.31826				RFWD3	1.21699	MAP2K1	1.25524
									BIN1	1.28941	C16orf58	1.31745				MPRIP	1.21682	ALDOA	1.25515
									TRIB1	1.28938	CYBRD1	1.31737				HIST1H4K	1.2168	RPF2	1.25512
									STX5	1.28916	HLA-C	1.31709				PRRG2	1.21666	ANXA2P2	1.25505
									BID	1.28914	MYH14	1.31681				CES4A	1.21657	CSRNP2	1.25489
									IDH2	1.289	BCAS1	1.31664				SRPK1	1.21655	NFIL3	1.25489
									ID3	1.28881	TBXAS1	1.31613				TNKS1BP1	1.21646	ABHD16A	1.25461
									TIPARP	1.28868	WNT7B	1.31591				PSG4	1.21645	PAOX	1.25448
									HDHD3	1.28853	CSRP1	1.31588				C10orf128	1.21635	NUMB	1.25442
									SLC39A8	1.28833	BSDC1	1.31547				MLLT11	1.21594	CEBPD	1.25441
									MAP2K2	1.28812	ITPRIP	1.31545				NBPF11	1.21588	PDE4B	1.25438
									PPAP2B	1.28806	LOC100288911	1.31537				ATP2C1	1.21586	SLC35F2	1.25413
									ACOX1	1.28798	CYBA	1.3152				KLF10	1.2155	FAM46A	1.25398
									KIAA1462	1.28771	NCOA4	1.31407				KIF2C	1.21548	HIST2H2AB	1.2539
									PPM1H	1.28757	SH3BGRL	1.31405				NAV2	1.21499	RIDA	1.2539
									TNS3	1.28719	OAS1	1.31392				FYN	1.21474	PA2G4	1.25385
									NLRX1	1.2871	SCARB2	1.31384				FYN	1.21455	NFKB2	1.25331
									UNC119	1.28674	WBP1	1.31373				PSG2	1.21419	KLC1	1.25322
									MAP3K1	1.2867	VSIG10L	1.31371				PRICKLE2	1.214	RPL41	1.25307
									SMIM6	1.28639	NPC2	1.31358				SAFB2	1.21386	SLC38A10	1.25307
									TRIM32	1.28598	GABARAP	1.31354				RHEB	1.21375	FAM177A1	1.25294
									TMEM2	1.28566	GPR137	1.31333				RAP1GAP	1.21367	FBRS	1.25291
									PTPRS	1.28526	IL4R	1.31304				HSPB8	1.21365	MKKS	1.2528
									SFRP4	1.28522	TUBG2	1.31235				EPB41L2	1.21349	UBAP1	1.25277
									CRAT	1.28438	NUDT14	1.3123				CRHBP	1.21319	PLD6	1.25252
									CEBPD	1.28392	APH1B	1.31225				HMMR	1.21312	METRNL	1.25229
									ARHGAP26	1.28386	SERPINH1	1.31169				N4BP2L2	1.21286	C3	1.2521
									CHIC1	1.28383	DENND3	1.31168				COL4A3BP	1.21276	BCAP31	1.25199
									TMEM37	1.28372	CHST3	1.31166				CHMP5	1.21259	XRCC6	1.25177
									PLXNB1	1.28347	CRTAP	1.31153				CUBN	1.2125	RBM22	1.25167
									CUEDC1	1.28275	MAN2B2	1.31085				CCND1	1.21247	NRP2	1.2516
									RIPK4	1.28244	RAI14	1.31047				STAT3	1.21192	SMAGP	1.25156
									MATN2	1.28244	MAP3K14	1.31021				CYBA	1.21179	ATOX1	1.25153
									ITM2B	1.28241	EDEM2	1.30998				ACADVL	1.2117	SNORD36A	1.25011
									CD109	1.28206	MAP3K12	1.30986				COL22A1	1.2115	SOWAHC	1.25009
									ATPIF1	1.28186	CD109	1.3091				ZBTB43	1.21146	MIR1228	1.24999
									ATP1B1	1.28174	CUX1	1.30898				RAB31	1.21121	PMP22	1.24987
									DYNLT3	1.28162	KRCC1	1.30896				MEI1	1.21119	RIOK3	1.24983
									SERGEF	1.2815	PTK2B	1.30862				MRPS30	1.21116	HLA-E	1.24982
									TMEM164	1.28142	ZDHHC24	1.30846				TP53INP1	1.21106	CHMP1B	1.24962
									NEBL	1.28139	PLEKHG3	1.30837				PRR11	1.21101	PKM	1.24952
									IRF2BP2	1.28123	TMEM127	1.30811				LOC101928596	1.21093	AK2	1.24949
									GSS	1.28106	HSPA12A	1.3077				IRX1	1.21086	ZNHIT2	1.24944
									SYBU	1.28032	SOCS5	1.30752				DPYSL4	1.21068	LACTB	1.24933
									GATSL3	1.28012	PTGR1	1.30746				LHFP	1.21057	NXT1	1.24931
									MPI	1.27938	CD151	1.30729				AGRN	1.21046	TUBG1	1.24903
									MAP7	1.27927	DLGAP1-AS2	1.30719				OVGP1	1.20977	TSGA10IP	1.2487
									SYNJ2BP	1.27899	CCND1	1.30702				PMEPA1	1.20971	HINT3	1.24864
									LDB1	1.27898	ARFGAP1	1.30689				FAM183A	1.20964	HIST1H2BH	1.24847
									DNAJC30	1.27893	ABHD2	1.30684				TPM1	1.20958	RBM12	1.24844
									PACS1	1.27892	LAMA3	1.30637				PPME1	1.20945	TIGAR	1.24838
									B3GNT1	1.27892	EPHX2	1.30621				OLIG2	1.20937	CMAS	1.24792
									H6PD	1.27888	CTSA	1.30608				SEC14L1	1.2091	FAM168B	1.24786
									TRPT1	1.27848	SFXN5	1.30542				NXF1	1.20891	NIP7	1.24785
									ZNF251	1.27845	TMEM9	1.30508				ARHGAP45	1.20886	VPS37D	1.24771
									FLYWCH1	1.27842	IRS1	1.305				ELL	1.20886	PTS	1.24768
									LPP	1.27799	TGFB1I1	1.30461				ZFAND5	1.20864	NFKB2	1.24745
									GCC2	1.27798	BECN1	1.30444				NXF1	1.20838	IPO4	1.24699
									CLSTN3	1.27763	SFN	1.30396				MCM10	1.20827	ALKBH5	1.24696
									TAOK3	1.27729	SGCB	1.30393				PHACTR2	1.20821	ACYP1	1.24672
									IL4R	1.27714	NTN1	1.30377				DIDO1	1.20814	MED30	1.24662
									CUX1	1.27687	C9orf116	1.30376				ANKRD31	1.20809	MTMR3	1.24638
									SNN	1.27621	SLC39A13	1.30373				TAP1	1.2078	COX14	1.24628
									TCTA	1.276	TCEB2	1.30364				NACC2	1.20776	ME2	1.24628
									APLP2	1.27599	ACP6	1.30343				RGS2	1.2077	PLA2G2A	1.24621
									HS1BP3	1.2757	MOB3A	1.30329				TMEM17	1.20721	CLIP2	1.24618
									FOXP4	1.27552	TCEAL3	1.30302				PSG3	1.20718	ATP5I	1.24594
									NICN1	1.27524	LRPAP1	1.30299				C17orf89	1.2068	TMEM51	1.24583
									CCDC103	1.27514	EPB41L4A-AS1	1.30285				MAP3K7	1.20671	DDX24	1.24547
									SQRDL	1.27503	SLC27A2	1.30275				MRPL4	1.20662	AGAP3	1.24536
									RAB31	1.27503	SLC44A2	1.3027				SDR42E1	1.20656	C9orf72	1.24529
									CUL7	1.27501	SMAD3	1.30234				FAM111A	1.2065	IGFBP7	1.24516
									MAP4K4	1.27499	RRAGB	1.30205				PANX1	1.20645	MSI2	1.24489
									AP1S3	1.27497	EXOC7	1.30202				HYAL3	1.20622	PVT1	1.24473
									AFF4	1.27475	ZNF703	1.30153				DCDC2B	1.2062	S100A9	1.24469
									LARP6	1.27455	PRDX5	1.30148				SBNO2	1.2062	GCH1	1.24466
									ARHGAP23	1.2745	NACC2	1.30085				GPR176	1.20618	LGR4	1.24463
									ENGASE	1.27435	ZFHX3	1.30028				ORC6	1.20594	ABTB2	1.24458
									DZIP3	1.27415	CTTN	1.3001				GRPEL1	1.20583	CMC1	1.24455
									HIF1A	1.27405	SMIM14	1.29973				CAB39	1.20552	CRIPT	1.24435
									IFI35	1.27399	ATP6V1H	1.29951				TDG	1.20546	WNT7B	1.24402
									EFR3B	1.27372	CXCL16	1.29945				FAM43A	1.20543	ZNF682	1.24382
									RHOU	1.27351	SHB	1.29903				ATP2B4	1.20529	LRRFIP2	1.24347
									C6orf141	1.27324	MIR1204	1.29886				SYDE1	1.20523	QSOX2	1.24321
									DDAH1	1.27324	DCDC5	1.29862				AQP9	1.20511	GRB2	1.24303
									SNX33	1.27312	FNDC3B	1.29836				GJC2	1.20509	GPR176	1.24291
									GOLPH3L	1.2731	UROD	1.29822				CREB3	1.2048	MRPS30	1.24234
									MAVS	1.27301	APBB1	1.29786				DRAP1	1.20478	TRMT44	1.24219
									ZNRF1	1.27295	C9orf9	1.29761				GPR3	1.20455	RASSF1	1.24203
									CPEB4	1.27294	PRKAB1	1.29737				ZNF14	1.20447	CYTH2	1.24199
									EFNB1	1.27289	WDR81	1.29733				PLOD1	1.20444	GK	1.24147
									CYP24A1	1.27284	CTSL	1.297				CD164	1.20433	GSTO1	1.24131
									ZNF513	1.27255	FAM222B	1.29677				CSF3	1.20419	KIF5B	1.24125
									SH3BGRL3	1.27254	CSAD	1.29656				GABPB1	1.20409	SLC4A7	1.2409
									HSD17B7	1.27234	SEMA4B	1.29626				GALNS	1.20408	LRIG1	1.24078
									ITPR3	1.27217	CACNG6	1.29591				LGALS8	1.20405	MIER2	1.24068
									MIR421	1.27206	ALDH3B1	1.29591				UBE2G1	1.20399	FSTL1	1.24067
									2021-09-06	1.27171	GRHPR	1.29574				EXT2	1.20398	EMC7	1.24042
									RNF103	1.2717	DAPK3	1.29538				TP53I3	1.2038	TPD52L2	1.24041
									PRKCH	1.27168	MGST2	1.29515				LACTB	1.20378	CHMP4B	1.24022
									MEIS3	1.27161	ABCA3	1.29502				PPP4R4	1.20367	UBA1	1.2399
									TMEM102	1.27153	FAM171A1	1.29491				CFB	1.2035	MAP2K3	1.23964
									SLC39A4	1.27153	GJD3	1.29486				HS3ST3A1	1.20343	HSPA7	1.23896
									CABLES1	1.27124	TRIM25	1.2943				VKORC1	1.20302	FRRS1	1.23886
									MYH14	1.27097	C2CD2	1.29397				SNAPC1	1.20293	PDCD1LG2	1.23879
									CERS5	1.27086	SH2D3A	1.29374				DDB2	1.20292	TNFRSF10B	1.23865
									PCED1A	1.27047	SYT1	1.29334				TJAP1	1.20215	MMP23A	1.23864
									ANKRD1	1.27041	KIAA1671	1.29279				TNFRSF10B	1.20213	TMEM107	1.23854
									BAIAP2	1.27007	ASGR1	1.29264				SAMD14	1.20208	PPP1R10	1.23851
									LMO7	1.26989	DMPK	1.29245				BIRC5	1.202	CDKN1A	1.23848
									CD55	1.26965	CASC4	1.29223				MAPRE1	1.20197	MICAL2	1.23836
									CYBRD1	1.26958	FAM65A	1.29198				COL3A1	1.20159	GALNT9	1.23828
									AHSA2	1.26927	NDUFA13	1.29157				HNMT	1.20155	PABPC5	1.23767
									ARL8A	1.26916	MICAL1	1.29134				POLR2M	1.20138	HIST2H2BF	1.23751
									SNORD65	1.2691	LOC550643	1.29094				TSPAN6	1.20135	TUBB6	1.23711
									NCOA4	1.26909	STX5	1.29032				BRI3BP	1.20127	FAM174A	1.23697
									NDUFA2	1.26888	ATG13	1.29019				IL7R	1.20122	CLPTM1	1.23691
									IKBIP	1.26882	LACTB	1.29012				NSF	1.20105	MYPN	1.2369
									TBC1D10A	1.26862	HEXA	1.28989				ZNF131	1.2006	ATP5E	1.23661
									CEBPB	1.26847	HSPA4L	1.28957				FOXO3	1.20048	PINLYP	1.23638
									C14orf105	1.26839	POMGNT1	1.28937				BCAS4	1.20044	NFYC-AS1	1.23549
									LINC00963	1.26774	2021-03-02	1.28925				SAR1B	1.20025	MAD2L1BP	1.23535
									FAM129B	1.2676	SNPH	1.28888						ATP6V0B	1.23534
									VPS37B	1.2675	ITFG1	1.28855						RGMB	1.23533
									BNIP3L	1.26743	HS1BP3	1.28843						SCNM1	1.23526
									SOCS5	1.26709	C14orf105	1.28832						CYB561D1	1.23511
									CREBL2	1.26689	TGFBR1	1.28819						PPDPF	1.23501
									FAM174A	1.26672	TMEM66	1.28776						HCST	1.23492
									MED15	1.2667	CD47	1.28768						FAM212B	1.2348
									CUEDC2	1.26618	MACF1	1.28733						TMEM33	1.23478
									C1QL1	1.26595	PHLDB2	1.28701						ALB	1.2347
									ERGIC1	1.26572	KIRREL	1.28701						SIPA1	1.23442
									OAF	1.26561	S1PR3	1.28645						MAPK1	1.23418
									MKL1	1.26558	SRGN	1.28586						SMIM3	1.23409
									SDCBP	1.26545	TMEM37	1.28584						POLR3A	1.23373
									SGSH	1.26533	SELM	1.28565						ANTXR2	1.23367
									SEC31A	1.26531	ABTB2	1.28563						C12orf73	1.23345
									SPINT2	1.26491	LPAR1	1.28515						MYC	1.23334
									ARNT2	1.2649	SEC31A	1.28466						SMC2	1.23323
									TM4SF1	1.26483	SCG2	1.28463						LYAR	1.23297
									P4HTM	1.26476	C10orf32	1.28461						SNORA67	1.2327
									SLC7A7	1.26475	CUEDC2	1.28458						SERTAD3	1.23266
									AK3	1.26466	PARVA	1.28424						SRSF10	1.23252
									BCORL1	1.26455	TNKS1BP1	1.28336						DLG4	1.23244
									CDK5	1.26437	RP2	1.28328						AKT1S1	1.23243
									ZNF219	1.26427	PEX6	1.28256						ARPC5L	1.23231
									NOSTRIN	1.26422	BACH1	1.28255						ZFAS1	1.23224
									TMEM8A	1.26422	LDOC1	1.2825						MTMR10	1.2321
									TFDP2	1.2642	OSMR	1.28247						CSNK1E	1.23192
									SERPINB9	1.26415	CCPG1	1.28225						INO80E	1.23186
									BCL10	1.2641	BRI3	1.28219						CCNL1	1.23185
									BBS4	1.26392	FLNB	1.28198						MIR635	1.23163
									CIB1	1.26391	VAMP2	1.28195						PALD1	1.23145
									MANSC1	1.26387	PLXNB1	1.28188						TMEM69	1.23129
									ELOVL7	1.26371	DENND4C	1.28181						STOM	1.23126
									PSKH1	1.2635	LINC01116	1.28181						ATP2B4	1.23111
									FAM127A	1.26335	ACTN1	1.28181						PSG4	1.23111
									NTN4	1.263	TTC7A	1.28181						TOLLIP	1.23088
									CYB5B	1.26231	NXPE3	1.28167						DACT3	1.23086
									TBC1D22A	1.2623	ATP1B1	1.28152						IL6ST	1.23085
									PAPSS2	1.26226	GYG2	1.28143						KEAP1	1.23064
									ARHGEF28	1.26215	TMEM87B	1.28138						RNF40	1.23032
									LACTB2	1.26205	COX14	1.28101						RP2	1.23032
									RNF145	1.26157	CRIP1	1.2808						MAGEF1	1.23021
									NOL4L	1.26149	TIPARP	1.28079						HIST2H4A	1.23015
									DENND3	1.26143	CALD1	1.28073						CD9	1.22999
									AMZ2	1.26133	SOX4	1.28069						CSPG4	1.22994
									IGF1R	1.26126	SFMBT2	1.27953						TM4SF19	1.2297
									CNFN	1.26112	OBSL1	1.2792						IL23A	1.22946
									KLHL4	1.26103	FYCO1	1.27898						DLGAP1-AS1	1.22942
									HHLA3	1.26078	RIT1	1.27884						FAM110A	1.22941
									SRGAP1	1.26067	FAM8A1	1.27858						RNF5P1	1.22936
									XPNPEP1	1.26065	SLC35G2	1.27853						HFE2	1.22932
									STX12	1.26062	CDK5	1.27817						SPANXD	1.22914
									GLDC	1.26055	ELF3	1.27814						UGP2	1.22882
									NINL	1.2605	TRIOBP	1.27803						C20orf24	1.22878
									HK1	1.26028	SCN1B	1.278						TFPT	1.22872
									G6PC3	1.26027	MAP3K1	1.2779						RBM15	1.2287
									LHPP	1.26021	KIAA0319L	1.27764						HSPBP1	1.22868
									MYO18A	1.26007	HIPK2	1.27732						SHCBP1	1.22862
									A4GALT	1.26003	SNAP25	1.27703						FKBP15	1.22845
									ADAMTS10	1.25941	ATP6AP1	1.27678						APLN	1.22842
									RHOQ	1.2591	DUSP3	1.27659						ABCF1	1.2284
									FAM107B	1.25904	STX4	1.27655						EIF3B	1.22829
									ORAI2	1.25891	AKAP13	1.27649						DHX37	1.22797
									ACP6	1.25888	FUOM	1.27647						ABHD6	1.22788
									PEX1	1.25872	C16orf45	1.27633						ANXA2	1.2278
									TMEM66	1.25854	ZNF513	1.27606						LLPH	1.22754
									SKAP2	1.25834	SSH3	1.27586						AKIRIN1	1.22736
									B4GALNT4	1.25825	MOV10	1.27561						ARFGEF2	1.22734
									B2M	1.25821	SLC48A1	1.27551						MPZL1	1.2271
									MSRB2	1.25808	PITPNM1	1.27548						RFPL4A	1.22703
									RUSC2	1.25798	COPA	1.27526						DOT1L	1.22694
									FAM89B	1.25733	DUSP4	1.27497						KLHL36	1.22693
									DGKD	1.2573	ZMYM6NB	1.27488						TOMM5	1.22671
									FSTL1	1.25714	CMIP	1.27472						GABPB1	1.22622
									FAM222B	1.25709	S100A13	1.27442						CACNA1S	1.22617
									ECH1	1.25705	NDST1	1.27422						NFKBIB	1.22617
									SH3BP5L	1.25663	MFHAS1	1.27396						RASSF1	1.22611
									KIAA1671	1.25655	C11orf68	1.27376						USP7	1.2261
									PRKAR1B	1.2563	OSBPL2	1.27352						AMMECR1L	1.22599
									RAB5B	1.25537	HSD17B12	1.27345						FBXO33	1.22597
									NECAB3	1.25534	CEBPZOS	1.27339						MARCKS	1.22596
									SPX	1.25512	PIDD1	1.27283						DIDO1	1.22581
									TRIM23	1.25506	TMEM102	1.27277						SH3RF2	1.22577
									TMEM87B	1.25493	CYB5A	1.27274						CSF2RA	1.22545
									ERAP1	1.2549	TMBIM4	1.27261						SCRIB	1.22521
									TMEM205	1.25453	CDR2L	1.27258						RRP7BP	1.22518
									RPL13A	1.25445	P4HTM	1.27257						SOX4	1.22496
									IMMP2L	1.25437	CPEB4	1.27227						RASA3	1.22494
									C7orf43	1.25417	SNHG16	1.27178						CSNK1A1	1.22491
									C16orf74	1.25411	ATP6V1A	1.27163						RFWD3	1.22488
									MYH9	1.25409	CD46	1.27157						C15orf61	1.22476
									RHBDD3	1.25402	ATP13A1	1.271						PDSS1	1.2247
									S100A11	1.25374	PDCD4	1.27078						RPL36	1.22454
									GPR137	1.25308	RAB29	1.27062						PKIG	1.22442
									NDUFA13	1.25295	TBKBP1	1.27055						FBXO7	1.22434
									DSP	1.25285	CASP8	1.26986						SNAP25	1.22416
									HEXA	1.25285	EVA1C	1.26971						MAP1LC3A	1.22411
									EDEM1	1.2525	TPRA1	1.26957						METTL23	1.22409
									PLD5	1.25222	VPS37D	1.26951						TMEM134	1.224
									RBPMS2	1.25214	PLCB4	1.26945						MFSD14B	1.22397
									VGLL4	1.25211	LMCD1	1.26928						PKIA	1.22392
									KDM4A	1.25177	BLCAP	1.26904						ILF3-AS1	1.22372
									RHOBTB2	1.25164	FAM114A1	1.26893						TNKS1BP1	1.22301
									PIP5K1C	1.25161	OS9	1.26893						MGLL	1.22283
									HOOK2	1.25141	RAB13	1.26867						MIR1324	1.22275
									JARID2	1.25136	ZBTB4	1.26856						DENND5A	1.22272
									GSTK1	1.25134	GALNT10	1.26852						C20orf24	1.22253
									ZKSCAN1	1.25131	LRRC8A	1.26838						PDLIM7	1.22251
									GLP2R	1.25123	IGFBP4	1.26826						EXTL3	1.22237
									UBL3	1.25117	GIP	1.26821						BATF3	1.22211
									CARD10	1.251	ABHD8	1.26782						PLCL2	1.22199
									SLC22A23	1.25079	ATP6V0C	1.2677						SLC25A22	1.22196
									KDSR	1.25025	SPATA7	1.26764						ATP5EP2	1.22193
									SEL1L3	1.25016	S100A11	1.26747						CTNNBL1	1.22178
									NXN	1.25012	SLC35F5	1.26735						CD151	1.2217
									POLR3GL	1.24996	CEP170B	1.26724						TMEM59	1.22146
									ZBTB7B	1.24962	SLC45A1	1.26699						UGT1A3	1.22122
									MT1X	1.24942	CFH	1.26676						ABCF2	1.22094
									GPR56	1.24936	LIG4	1.26638						LINC00116	1.22088
									THBS3	1.24878	EPB41L4B	1.26549						FEM1A	1.22075
									DTX3	1.24873	SERINC3	1.26548						CENPN	1.22073
									ST6GAL2	1.24866	MDK	1.26507						RECQL4	1.22068
									PRKAB2	1.24839	TRIM21	1.26492						CYBA	1.22058
									STRADA	1.24818	CERS5	1.26488						GK	1.22051
									CHMP1B	1.24812	SRC	1.26457						MTSS1	1.22044
									SLCO1B3	1.24804	ELK3	1.2645						SPRY1	1.22037
									ARSE	1.24795	TMEM184B	1.26445						EGFR	1.22032
									SCARB2	1.24784	DHRS7	1.26387						EVA1A	1.21997
									UROD	1.24778	CABLES1	1.26382						GBA	1.21995
									ZNF189	1.24765	HAGH	1.26372						ABHD5	1.21981
									XPR1	1.24755	RAB15	1.26348						TSPYL2	1.21976
									FBXL18	1.24717	RPL37A	1.26347						SCML1	1.21969
									SFMBT2	1.24687	LIMK1	1.26272						BIRC3	1.21963
									HIST1H2BD	1.24673	EPB41L1	1.26211						PGAM4	1.21935
									FAT1	1.2467	GCC2	1.26198						HYAL2	1.21933
									LINC01278	1.24665	CCNG1	1.26171						CLDN15	1.2192
									GRIN2D	1.24654	MUC13	1.26163						DPP7	1.21919
									SLC41A2	1.24626	ANKRD36BP1	1.26156						LNPEP	1.21916
									ATP6V0A1	1.24619	ALDH1A1	1.26091						KIAA2013	1.21907
									KRT18	1.24599	NOMO1	1.2606						SLC41A1	1.21903
									RNF181	1.24566	A4GALT	1.26054						ZNF473	1.21885
									CYP2S1	1.24555	SBK2	1.26051						TMEM159	1.21876
									SNHG9	1.24552	FZD2	1.26024						EMG1	1.21873
									EPHB4	1.24541	USO1	1.26009						MMP7	1.21869
									CCDC130	1.24498	RNF103	1.25977						SPAG9	1.21833
									MCFD2	1.24491	ZNF75A	1.25946						DACT1	1.21825
									SLC16A3	1.24487	DNASE1L1	1.2592						TBC1D7	1.21817
									MPP1	1.24478	PRKX	1.25902						STXBP1	1.21811
									PARVB	1.24446	CNTNAP1	1.25897						ARRB1	1.21809
									PDXK	1.24434	SPTAN1	1.25896						FLNA	1.21806
									RERE	1.24429	AK3	1.25876						RBMS1	1.21802
									PLEKHG2	1.2442	PIEZO1	1.25848						RELB	1.21802
									ALDH3B1	1.24406	RBFOX3	1.25844						SLC4A11	1.21765
									ITGAV	1.2439	AMZ2	1.25843						UGCG	1.21763
									DLGAP1-AS1	1.24375	ZNF337	1.25826						ALOXE3	1.21759
									ARNTL	1.24331	HIF1A	1.25799						HK1	1.21748
									TTC7A	1.24316	VCAN	1.2575						MIB2	1.21743
									CA8	1.24313	SMAD7	1.25696						MGAT5	1.21731
									CACNA1H	1.24303	ZFYVE27	1.25657						PLAT	1.21699
									ZBTB38	1.24295	ASCC3	1.25653						AHSP	1.21686
									CLCN7	1.24289	CLCN7	1.25651						VPS37C	1.21676
									RHBDD2	1.24281	ADRA1D	1.25641						THOC5	1.21664
									BHLHE40	1.24266	CACNB3	1.25608						EVA1A	1.21662
									ARHGAP18	1.24256	MYL6	1.25599						MFSD14B	1.21627
									FLJ20021	1.24248	FLJ20021	1.25589						PPP1R18	1.21615
									ALDH5A1	1.24243	SYNGR1	1.25528						MAFF	1.216
									TMEM44	1.24214	SNHG11	1.25505						HTRA2	1.21585
									B4GALT7	1.24173	BCL10	1.25486						NEU2	1.21578
									DAB2IP	1.24165	TFPI2	1.25478						CAV2	1.21577
									DUSP14	1.24124	SMURF2	1.25472						MIEF1	1.21576
									SYT1	1.24123	MYL6B	1.25464						C20orf24	1.21558
									SMURF2	1.24108	REEP6	1.25437						MEX3D	1.21543
									TEX9	1.24108	MAP4K4	1.25429						DNMT3A	1.21537
									HERC2P2	1.24104	RFX5	1.25417						NBL1	1.21535
									LDOC1	1.24088	HMOX1	1.25416						ALKBH1	1.21532
									COPG1	1.24059	SUPT5H	1.25414						PDE8A	1.21531
									PNKD	1.24055	LHFPL2	1.25411						FXYD5	1.21502
									ADD3	1.24042	CFD	1.25406						MRPL20	1.21485
									HEBP1	1.24028	KIF1C	1.25371						MIR129-2	1.21454
									C10orf118	1.24023	DOCK5	1.25306						ARSB	1.21444
									TMEM256	1.23998	GYS1	1.2528						ITGB1	1.21426
									RASL11A	1.23997	LRRC75B	1.25275						NDEL1	1.21422
									RBM47	1.23978	PIGF	1.25266						DAZL	1.21414
									DST	1.23967	CYP24A1	1.25252						TGOLN2	1.21404
									PNPLA8	1.23956	EIF4A2	1.25238						PEA15	1.21396
									TGFB1	1.23948	CACNG7	1.25231						CALB2	1.21389
									MGLL	1.23941	ARNT2	1.25222						ZNFX1	1.21373
									AKAP13	1.23893	MGAT5	1.25217						SCO2	1.21372
									PGLS	1.23889	ARRDC3	1.25203						FAM86B1	1.21369
									SIRT6	1.23887	NCOR2	1.25195						SLC22A4	1.21363
									RNPEP	1.23882	ZNF226	1.25191						GPN2	1.21339
									SIX5	1.23867	TRIM5	1.25167						PAPPA	1.21323
									SERINC3	1.23849	STX16	1.2514						CMAS	1.21305
									TGFBR2	1.23828	BAK1	1.25138						CHORDC1	1.21303
									IFITM2	1.23808	IRAK1	1.25131						AFF4	1.21298
									TRAPPC9	1.23799	RCAN1	1.2512						DEFB4A	1.21295
									IDS	1.23796	NR5A2	1.25109						FBXO22	1.21292
									RBM38	1.23795	LRP10	1.25106						PKM	1.21287
									SRC	1.23788	GPR107	1.25056						NACC1	1.21286
									EID3	1.23785	SEC61A1	1.25009						MET	1.21273
									SSR4	1.23749	TSPAN6	1.25						ABL2	1.2127
									AFAP1L2	1.23743	RBM24	1.24992						CCNH	1.21269
									GUK1	1.2374	GLB1	1.24992						KLC1	1.21261
									RAB11A	1.23739	TUFT1	1.24943						EID2	1.21259
									INPP4A	1.23733	SEC22B	1.24923						PEX19	1.21247
									PSME1	1.23725	DNAJC16	1.249						FN1	1.21239
									MBNL2	1.23687	ACADVL	1.24875						EFNB2	1.21238
									MAP1B	1.23676	TCEAL8	1.24855						CHMP5	1.21235
									TESC	1.23665	STARD10	1.24836						GRK5	1.2121
									SEC61A1	1.23662	LINC00657	1.24812						UBE2O	1.21206
									APBB1	1.23657	CTBS	1.24811						C16orf45	1.21196
									CXCL16	1.23647	CRIPT	1.24806						FLJ41455	1.21187
									LHFPL2	1.23645	SIDT2	1.2479						RRP1	1.2117
									EDEM3	1.23628	CTSH	1.24754						GSDMA	1.21161
									ATP6V1A	1.23623	FSTL3	1.24751						CMTM7	1.21153
									CRELD1	1.2362	SNORD35A	1.2474						PHLDA1	1.21146
									MON1B	1.2361	ZNF252P	1.24738						AGFG1	1.21139
									MXI1	1.23589	SERPINB1	1.2471						LINC00161	1.21129
									FRK	1.23546	TECPR1	1.24683						ZSWIM6	1.21127
									NAMPT	1.23507	TMEM245	1.24679						VCX	1.21115
									IPW	1.23459	B4GALT5	1.24639						POLR2F	1.21113
									C19orf54	1.23444	SYNJ2	1.24632						VKORC1L1	1.21111
									CTBS	1.23429	BCL6	1.2463						FAM214B	1.21083
									DEDD2	1.23413	SULT2B1	1.24603						VGF	1.2108
									AMIGO2	1.23406	ZNF503	1.24592						FAM89A	1.21071
									FAM120B	1.2339	SH2B3	1.24586						DGUOK	1.21055
									HTR1D	1.2338	RFK	1.2458						MON1B	1.21046
									AP4M1	1.2338	KIAA0556	1.24576						TMEM158	1.21046
									PTPRK	1.23365	UROS	1.24555						GNL2	1.21034
									IFNAR1	1.23365	SRRM3	1.2455						WDR66	1.21021
									TGFBR1	1.2335	MKL1	1.24534						ZC3HAV1L	1.21007
									SLC2A8	1.23347	PTPRM	1.24507						AGAP1	1.21007
									ADCK4	1.23339	LAMB1	1.24433						LUZP1	1.20986
									TMEM134	1.23338	ARL8A	1.24414						FCGR2B	1.20984
									TRIO	1.23321	MGAT4B	1.24411						SETD3	1.20984
									TRIM21	1.23287	PRKCZ	1.24405						SEMA3A	1.20959
									PARP4	1.23268	SMARCA2	1.24392						LOC100996419	1.20959
									SELM	1.23257	BCMO1	1.24381						MEIG1	1.20958
									DUSP4	1.2324	DUSP16	1.24361						SNORD4B	1.20957
									COQ10A	1.23239	SERF2	1.24356						RGS3	1.20955
									PICK1	1.23178	SLC25A16	1.24349						ERMAP	1.20954
									RAB13	1.23177	KRT7	1.24347						TJAP1	1.20947
									QSOX1	1.23159	WWC3	1.24269						FRMD3	1.2094
									C16orf45	1.23093	BCKDHB	1.24262						SMC2	1.20934
									MSI2	1.23082	TMEM140	1.24262						EMX2OS	1.20925
									STIM1	1.23035	FAH	1.24207						RNF114	1.20915
									GALM	1.23035	AFF4	1.24206						ZFYVE9	1.20896
									COMMD5	1.23024	ITGA5	1.24193						BANP	1.20892
									GIPC1	1.23004	GALNT16	1.24186						MYADM	1.20886
									STXBP2	1.23001	ARHGAP23	1.24179						FNDC4	1.20881
									CSRNP1	1.22983	SGSH	1.24153						TMEM159	1.20877
									ARFGAP1	1.22981	RNF24	1.24143						VPS37A	1.20869
									DBNDD1	1.22979	TRIO	1.24142						CCDC90B	1.20868
									PIM2	1.22963	ACSF2	1.24137						SHPK	1.2086
									YBX3	1.22939	MOB2	1.24136						APBB1IP	1.20855
									CCND1	1.22895	AMOTL2	1.24129						EPDR1	1.20845
									PLEC	1.22885	PKD2	1.24121						NUMB	1.20839
									SERINC1	1.22869	SFRP1	1.2411						AGAP3	1.20816
									PJA2	1.22867	ARSB	1.24106						SMOX	1.20815
									TAB3	1.22856	RPS6KA1	1.24097						C11orf57	1.2081
									HIPK2	1.22849	SORT1	1.24089						CDK5R1	1.20808
									KRCC1	1.22834	LPIN2	1.2408						TERF2IP	1.20793
									TBC1D8	1.22803	ARRB1	1.24071						FEN1	1.20765
									C14orf93	1.22801	JAK1	1.24063						XKR6	1.20743
									GGT7	1.22799	AAMDC	1.24041						PHF2	1.20726
									PMM1	1.22785	MARK4	1.23999						RNA28S5	1.20717
									TEKT4P2	1.22776	KCNF1	1.23997						ACADVL	1.20681
									C6orf1	1.22744	NUCB1	1.23993						LSM4	1.20656
									HOMER3	1.22714	SNN	1.23985						ANKRD13A	1.20634
									BCAR1	1.22701	GFPT1	1.2396						FGFR1OP	1.2063
									BST1	1.22689	ERN1	1.23932						TMEM259	1.20626
									RNF213	1.22687	GPC6	1.23929						YWHAE	1.20625
									DNAJB2	1.22681	MXRA7	1.23927						CDK6	1.20614
									PDLIM1	1.22679	MOCS3	1.23919						RAP1GAP	1.20614
									NR1H3	1.22667	NECAP2	1.23911						KIAA0101	1.20612
									UNC13D	1.2266	GLI4	1.23892						SUMO1P3	1.20609
									LIPA	1.22644	TRAFD1	1.23787						GALNT18	1.20602
									TMEM120A	1.22644	GHDC	1.23771						BANP	1.20596
									ITM2C	1.22639	BTG1	1.23766						SCG5	1.20585
									FAM160B2	1.22634	KDM4A	1.23759						KCNK4	1.20575
									YIPF3	1.22622	ANKRD33B	1.23747						PPP6R2	1.20575
									AKR1C3	1.22612	SGK1	1.23738						IRF2BP2	1.20569
									TCEB2	1.22602	LEPRE1	1.23736						RPL6	1.20563
									TPRG1L	1.22583	FCHO2	1.23723						BCL6	1.20559
									STAT2	1.22567	CD37	1.23713						ABCB9	1.20541
									ARID4A	1.2255	CPD	1.23604						ZNF653	1.20537
									GNS	1.22543	PPAP2B	1.23602						SOCS4	1.20536
									KDELR3	1.22542	ZBTB38	1.2357						NAV2	1.20532
									PCBP4	1.22532	DNAJC5	1.23563						TMEM50A	1.20525
									IFT20	1.22526	ADAM9	1.2356						NRROS	1.20514
									LOC100506710	1.22514	SPAG4	1.23548						CARM1	1.20493
									NLGN2	1.22499	NCEH1	1.23537						NXF1	1.20489
									ECHDC3	1.22483	SERPINB9	1.23536						RRS1	1.20485
									LTBR	1.22471	DLGAP4	1.23522						PCDH10	1.20475
									SMKR1	1.22468	C3orf33	1.2349						MICALL1	1.20473
									TUBA1A	1.22443	PSKH1	1.23471						ARHGAP22	1.2045
									PRR5	1.22441	AUH	1.23471						SS18	1.20436
									PEX11B	1.2244	GRIN2D	1.2347						RPL39L	1.2041
									R3HDM2	1.22431	SLC22A18	1.23469						FXYD5	1.204
									CREG1	1.22394	PMM1	1.23468						LINC00623	1.20393
									NUDT16L1	1.22392	DAB2	1.23459						LYAR	1.2038
									LPPR2	1.22392	ATP9A	1.23446						MTFP1	1.20367
									YIPF2	1.22353	SYNGR2	1.23436						EFHD2	1.20365
									IGFBP3	1.22348	RGS20	1.2343						ZNF274	1.20362
									S1PR3	1.22319	FKBP10	1.23424						PACSIN2	1.20361
									ABCC1	1.22292	LTBR	1.23407						DAB2	1.2036
									LOC730102	1.2227	KCNK1	1.23406						MTMR10	1.20356
									NISCH	1.22266	GOLM1	1.23374						PAK4	1.20344
									ITGA5	1.22248	TMTC3	1.23368						FGF7	1.20331
									LRRC8A	1.22233	LPCAT1	1.2336						CCDC137	1.20326
									TMUB2	1.22176	WBP2	1.23342						RORA	1.20315
									NAB1	1.22171	TUBA1A	1.23312						PKMYT1	1.20314
									STX4	1.22168	GRK5	1.23311						TMEM259	1.20312
									STK36	1.22161	IL10RB	1.23285						LRP10	1.20302
									C9orf116	1.22138	MSRB2	1.23283						LINC01119	1.20302
									MINK1	1.22137	SNX33	1.23274						TMEM132B	1.203
									PRKAB1	1.22126	SOAT1	1.23271						SLC6A8	1.20296
									SLC35G2	1.22076	BRK1	1.23264						C17orf96	1.20294
									HSD17B12	1.22048	NOL4L	1.23248						WFS1	1.20289
									GPD1L	1.22037	PGRMC2	1.23236						ATP6V1D	1.20239
									CHST15	1.22026	GATS	1.23221						CYB5R2	1.2023
									HERPUD1	1.22024	FAM134C	1.23216						URGCP	1.20228
									TSC2	1.2202	FRK	1.23193						SEMA6A	1.2022
									STX16	1.22019	CAV2	1.23151						RNU6ATAC	1.20209
									TRIOBP	1.22015	KIAA1522	1.23148						VPS37B	1.20208
									MYD88	1.21974	TRIM35	1.23127						RASSF1	1.20174
									RAB27B	1.21974	THSD4	1.23087						MCM8	1.2017
									SERPINB1	1.21971	RGS17	1.23085						TRIM52	1.20169
									PNMA2	1.21952	SEC24D	1.23084						MFHAS1	1.20169
									DMTN	1.21931	RAB3D	1.23082						UBE2C	1.20166
									PEX6	1.21931	BST1	1.23072						HLX	1.2016
									LRRK1	1.21909	FAM86DP	1.23054						HSPE1	1.20149
									PLD2	1.21902	CNNM1	1.2303						MAFG	1.20137
									SNAP23	1.21902	DUSP23	1.2301						CPED1	1.20136
									GPC1	1.21871	TMTC2	1.22961						POPDC2	1.20136
									MLXIP	1.21869	BCORL1	1.22945						JAM2	1.20129
									EGLN3	1.21798	RHOU	1.22933						GAMT	1.20127
									ARL15	1.21787	DGCR6	1.22926						TMEM248	1.20102
									BBS2	1.21766	TPD52L1	1.22917						DENND5A	1.20086
									PNPLA6	1.21761	OGFR	1.22915						TOR4A	1.2008
									PWWP2B	1.21759	TEAD3	1.229						PVR	1.20066
									TMEM156	1.21749	NFAT5	1.22889						TMEM199	1.20036
									AKAP9	1.21739	CHMP4C	1.22887						ATP5G1	1.20035
									CDK5RAP3	1.217	RNF213	1.22886						TRIM33	1.20034
									PPP6R2	1.21682	PAM	1.22856						FOXO3	1.20032
									ANXA6	1.21681	ULK1	1.22851						RNF32	1.20027
									SLC38A10	1.21672	MSMP	1.22849						PHLDA2	1.20014
									GSK3B	1.2167	SLC39A11	1.2284						PC	1.2001
									GLIS2	1.21666	CAP2	1.22834						RPL7L1	1.20009
									ARFGAP3	1.21652	CYP2S1	1.22809						MAPK1	1.20001
									DLG5	1.21651	C6orf141	1.22805
									CELSR1	1.21645	MSC	1.22783
									MAN1A2	1.21634	SMG6	1.22754
									TMC6	1.21604	GSDMD	1.22726
									SPG7	1.21562	ANXA6	1.22722
									LITAF	1.21553	DNAJC30	1.22659
									SERF2	1.21549	ZFAND3	1.22656
									GPCPD1	1.21518	SLC18A2	1.22619
									ARID3A	1.21501	CRIM1	1.226
									ZNF75A	1.21485	VCPIP1	1.22598
									ZYX	1.21474	IPO13	1.22549
									HIST1H2AC	1.21455	DDAH1	1.22543
									PTPRG	1.21443	MYO1E	1.22537
									ALKBH6	1.21438	RHOV	1.22522
									TGFB2	1.21429	TOR4A	1.2252
									ROMO1	1.21429	OBFC1	1.22517
									OLFML2A	1.21386	TLN1	1.22511
									EPB41L1	1.21339	PSPH	1.2249
									C6orf89	1.21334	ENDOV	1.2248
									ISYNA1	1.21328	PLOD1	1.22449
									SLC9A3R1	1.21319	LOC158960	1.2241
									TBC1D7	1.21304	NCKAP5L	1.22406
									MAP7D2	1.21258	CHMP4B	1.22405
									ATP6AP1	1.21215	DAGLB	1.22368
									SEPN1	1.21205	CAPN5	1.22364
									PEPD	1.21197	SURF1	1.22344
									ABCC4	1.21176	SMOX	1.22342
									SECISBP2L	1.21158	RALGAPA2	1.22339
									CASC9	1.21148	HPS1	1.22296
									MID1	1.21114	PIGQ	1.22289
									LINC00842	1.21104	ERICH5	1.22286
									HSDL2	1.21096	LYPLA2	1.22279
									OSTF1	1.21094	S100A16	1.2225
									CIC	1.2108	KLHL4	1.22248
									PHLDB2	1.21076	FRAS1	1.22239
									SURF1	1.21074	PCNXL2	1.22229
									LRPAP1	1.21067	PEX11B	1.22228
									IDH3G	1.21066	LCOR	1.22217
									CAP2	1.21066	HSD3B7	1.22144
									FBRS	1.21062	PITPNA	1.22143
									ENDOV	1.21059	FIG4	1.2211
									NDST1	1.21017	MLLT11	1.22083
									CITED2	1.21013	RILPL2	1.22065
									ASCC1	1.21007	ZFP36	1.22063
									ZFP90	1.20997	SLC2A12	1.2204
									PLEKHG3	1.20971	SLC35C1	1.22035
									C1orf115	1.20964	TNFRSF21	1.21996
									HSCB	1.2096	SOX9	1.21995
									WBP2	1.20948	ENO2	1.21994
									RFXANK	1.20934	AMIGO2	1.21965
									CYP4F11	1.20929	STIM1	1.21963
									COPA	1.20925	AMFR	1.21947
									EMB	1.2091	PLLP	1.2193
									SLC35A2	1.20898	MAN2A2	1.21919
									RGS17	1.20881	RHOB	1.21913
									ARHGEF40	1.20875	KIAA1109	1.21909
									NACC2	1.20856	TBC1D2B	1.21909
									SLC35C1	1.20856	DAP	1.21879
									DNAL4	1.20817	ST6GALNAC6	1.21863
									TMEM59	1.20798	MAP7	1.21856
									SIN3B	1.20785	COPG1	1.21804
									JAG1	1.20758	ZKSCAN1	1.2177
									MALL	1.20749	DST	1.21768
									SLC48A1	1.20725	FCGRT	1.21764
									GALE	1.20723	C15orf65	1.21763
									TPST2	1.20717	MISP	1.21755
									STX6	1.20717	SLC22A23	1.21726
									ZBED6	1.20668	TERF2IP	1.21718
									ERICH5	1.20666	SFT2D2	1.21697
									ACAD8	1.2062	CNTN1	1.21685
									AGTRAP	1.20605	ANAPC13	1.21679
									TSPAN6	1.20602	TRAPPC1	1.21677
									NUDT14	1.20601	TRPT1	1.21676
									SYNJ2	1.20594	ZFYVE19	1.21673
									IQCE	1.2058	ARL4C	1.21667
									GPRC5B	1.20577	NLRX1	1.21661
									MYPOP	1.20557	RUNDC1	1.21632
									HAS3	1.20554	ESAM	1.21613
									LETMD1	1.2054	IP6K2	1.2161
									LOC100506100	1.20533	DPCD	1.21587
									BECN1	1.20532	ERMP1	1.21553
									GLTSCR2	1.20494	AIFM2	1.21551
									CAPN2	1.20486	CCS	1.21544
									AP1G2	1.20483	LEPROT	1.21509
									VPS13B	1.20458	RNF215	1.21503
									ZNHIT1	1.2045	STK10	1.21459
									HEATR5A	1.2043	RND3	1.21457
									CRIPT	1.20423	FLCN	1.21446
									ENTPD5	1.20392	DMXL1	1.21433
									BPNT1	1.20354	KIAA0930	1.21422
									LOC100507459	1.20338	PPP1R3B	1.21416
									EDEM2	1.20304	NECAB3	1.21413
									BCL9L	1.20301	DTX3	1.21371
									ASAH1	1.20292	AJUBA	1.21343
									FAM127B	1.20261	FAM171B	1.21338
									SLC33A1	1.20248	NAT9	1.21329
									METTL21B	1.20242	DPP7	1.21296
									TMEM219	1.20233	C7orf60	1.21247
									PLXND1	1.20231	RAB11A	1.2124
									ZFAND6	1.20228	CTIF	1.21207
									TRIM25	1.20217	HMGCS1	1.21207
									NUAK2	1.20198	NR1H3	1.21197
									LACTB	1.20196	LINC00963	1.2119
									EPM2AIP1	1.20181	HIST1H4H	1.21188
									CRELD2	1.20177	TRIB1	1.21184
									ATOX1	1.20164	DDA1	1.21178
									TES	1.20163	IFT43	1.21162
									IL17RC	1.20157	RAB5B	1.21157
									MAP3K10	1.20145	C6orf48	1.21102
									FKBP10	1.2013	CELSR1	1.21099
									MIR568	1.20124	TEX9	1.21045
									AIFM2	1.20118	ATP7A	1.21035
									ATRX	1.20111	APOC1	1.21023
									SNORD116-4	1.20098	STRIP1	1.20987
									CD24	1.20083	TLE1	1.20975
									FAM213A	1.20079	TBC1D9	1.20974
									TMEM189	1.20076	TANC1	1.20964
									ZFYVE27	1.20068	RILPL1	1.20956
									SORT1	1.20065	TAB3	1.20952
									CYB5R3	1.20055	PRODH2	1.2095
									PMEPA1	1.20045	SHARPIN	1.20924
									PRKCA	1.20042	LRRC75A-AS1	1.20922
									PSEN1	1.20038	DPP3	1.20897
									TSNAX	1.2003	MSRB1	1.20841
									CMIP	1.20027	BLOC1S3	1.20752
									CHST14	1.20006	FKBP2	1.2073
											MYLK	1.20722
											ITM2B	1.20684
											TOLLIP	1.20662
											SNORD44	1.2066
											RHBDD3	1.20623
											DLG5	1.2061
											LOC148413	1.20605
											PLOD2	1.20585
											RNF121	1.20561
											MCCC1	1.20554
											TMEM219	1.20547
											SH3GLB1	1.20541
											TRNP1	1.2053
											PODXL2	1.20521
											SDF2	1.20489
											ARL6IP5	1.20476
											LIMD2	1.20476
											IRF2BPL	1.2047
											PLD1	1.20463
											OLFML2A	1.20451
											MIR6723	1.20394
											SLC6A8	1.20393
											CACNA1H	1.20366
											ATP6AP2	1.20366
											MALL	1.20343
											MGST1	1.20334
											VPS28	1.20332
											GPD1L	1.20326
											NDRG1	1.20316
											TRAPPC2P1	1.20303
											PVT1	1.20295
											VPS53	1.20295
											TMEM30A	1.20291
											TRPC4AP	1.20282
											TMEM43	1.20276
											TMEM99	1.20274
											PHPT1	1.20257
											PLD5	1.20249
											CHST12	1.20238
											ARHGAP26	1.20213
											WIPI2	1.20212
											SHISA5	1.20207
											BPNT1	1.20205
											LMBRD1	1.20195
											ACADS	1.20162
											BACE1	1.20139
											POMT1	1.20126
											SLC22A5	1.20115
											LGALS1	1.20101
											POFUT2	1.2009
											SUPT6H	1.20074
											LDB1	1.20066
											LIPA	1.20063
											FXYD5	1.20057
											CYSTM1	1.20039
											ZFX	1.20038
